# Supplementary material for: Exploring the potential of online social listening for noncommunicable disease monitoring
Source: PeerJ. 2025 May 20;13:e19311. doi: 10.7717/peerj.19311 (PMC12101440; doi:10.7717/peerj.19311)
Supplement: Supplemental Information 1 [file peerj-13-19311-s001.txt]

{
    "FREE YMCA membership for 7th graders!   The YMCA strives to help children develop healthy habits that last into adulthood.  Sign your 7th grader up for a FREE Y membership at any YMCA in Allen, Whitley, or Wells counties.": {
        "id_tweet": "1666512912372867079",
        "query": {
            "id": 1,
            "query": "\"healthy habits\" (\"children\" OR \"child\" OR \"kid\" OR \"youngster\" OR \"minor\" OR \"teenager\" OR \"teen\" OR \"infant\" OR \"adolescent\" OR \"juvenile\" OR \"youth\" OR \"pediatrics\" OR \"neonatal\") -is:retweet -is:quote -is:reply",
            "main_topic": "habits",
            "topic": "healthy habits"
        },
        "result": "FREE YMCA membership for 7th graders! \n\nThe YMCA strives to help children develop healthy habits that last into adulthood.\n\nSign your 7th grader up for a FREE Y membership at any YMCA in Allen, Whitley, or Wells counties. https://t.co/oNS8zU0S63",
        "user": {
            "username": "YMCAFortWayne",
            "name": "YMCAFortWayne",
            "verified": false,
            "profile_photo": "https://pbs.twimg.com/profile_images/1212043227/Twitterprofile_normal.jpg"
        },
        "metadata": {
            "pontuation_mentions": 1,
            "lang": "en",
            "location": "Fort Wayne, IN",
            "links": [
                {
                    "display_url": "pic.twitter.com/oNS8zU0S63",
                    "end": 245,
                    "expanded_url": "https://twitter.com/YMCAFortWayne/status/1666512912372867079/photo/1",
                    "media_key": "3_1666512910678368259",
                    "start": 222,
                    "url": "https://t.co/oNS8zU0S63"
                }
            ],
            "media": [
                {
                    "media_key": "3_1666512910678368259",
                    "type": "photo",
                    "url": "https://pbs.twimg.com/media/FyCkqaaWIAMuGJ7.jpg"
                }
            ],
            "context": [
                {
                    "end": 8,
                    "normalized_text": "YMCA",
                    "probability": 0.4963,
                    "start": 5,
                    "type": "Other"
                },
                {
                    "end": 47,
                    "normalized_text": "YMCA",
                    "probability": 0.4459,
                    "start": 44,
                    "type": "Other"
                },
                {
                    "end": 182,
                    "normalized_text": "YMCA",
                    "probability": 0.2963,
                    "start": 179,
                    "type": "Other"
                },
                {
                    "end": 191,
                    "normalized_text": "Allen",
                    "probability": 0.7743,
                    "start": 187,
                    "type": "Place"
                },
                {
                    "end": 200,
                    "normalized_text": "Whitley",
                    "probability": 0.9295,
                    "start": 194,
                    "type": "Place"
                },
                {
                    "end": 210,
                    "normalized_text": "Wells",
                    "probability": 0.7946,
                    "start": 206,
                    "type": "Place"
                }
            ],
            "public_metrics": {
                "bookmark_count": 0,
                "impression_count": 44,
                "like_count": 0,
                "quote_count": 0,
                "reply_count": 0,
                "retweet_count": 0
            }
        }
    },
    "In Catalonia 4 out of 10 children aged 6 to 12 are overweight   Together with @accio_cat we have learned about the projects and initiatives of the @GasolFoundation to fight childhood obesity  👩‍🔬 Scientific Research 🍊 Promotion of healthy habits 💡 Awareness": {
        "id_tweet": "1666474155649187844",
        "query": {
            "id": 1,
            "query": "\"healthy habits\" (\"children\" OR \"child\" OR \"kid\" OR \"youngster\" OR \"minor\" OR \"teenager\" OR \"teen\" OR \"infant\" OR \"adolescent\" OR \"juvenile\" OR \"youth\" OR \"pediatrics\" OR \"neonatal\") -is:retweet -is:quote -is:reply",
            "main_topic": "habits",
            "topic": "healthy habits"
        },
        "result": "In Catalonia 4 out of 10 children aged 6 to 12 are overweight \n\nTogether with @accio_cat we have learned about the projects and initiatives of the @GasolFoundation to fight childhood obesity\n\n👩‍🔬 Scientific Research\n🍊 Promotion of healthy habits\n💡 Awareness https://t.co/KeLGjTxQhW",
        "user": {
            "username": "Catalonia_EU",
            "name": "Catalan Gov. EU",
            "verified": false,
            "profile_photo": "https://pbs.twimg.com/profile_images/1605144373649448960/lhGO_0NF_normal.jpg"
        },
        "metadata": {
            "pontuation_mentions": 1,
            "lang": "en",
            "location": "Brussels",
            "links": [
                {
                    "display_url": "pic.twitter.com/KeLGjTxQhW",
                    "end": 281,
                    "expanded_url": "https://twitter.com/Catalonia_EU/status/1666474155649187844/photo/1",
                    "media_key": "3_1666470284424011777",
                    "start": 258,
                    "url": "https://t.co/KeLGjTxQhW"
                }
            ],
            "media": [
                {
                    "media_key": "3_1666470284424011777",
                    "type": "photo",
                    "url": "https://pbs.twimg.com/media/FyB95PPWYAEl7sR.jpg"
                }
            ],
            "context": [
                {
                    "end": 11,
                    "normalized_text": "Catalonia",
                    "probability": 0.9602,
                    "start": 3,
                    "type": "Place"
                }
            ],
            "public_metrics": {
                "bookmark_count": 0,
                "impression_count": 951,
                "like_count": 13,
                "quote_count": 0,
                "reply_count": 0,
                "retweet_count": 5
            }
        }
    },
    "🌱 Investing in Healthy Futures! 🌱 At IGI Life Vitality, we understand that children are the foundation of our future. That's why we're passionate about fostering healthy habits and lifestyles right from the start.  Join us in promoting a healthier tomorrow! 🧡  #IGILifeVitality": {
        "id_tweet": "1666424605584572416",
        "query": {
            "id": 1,
            "query": "\"healthy habits\" (\"children\" OR \"child\" OR \"kid\" OR \"youngster\" OR \"minor\" OR \"teenager\" OR \"teen\" OR \"infant\" OR \"adolescent\" OR \"juvenile\" OR \"youth\" OR \"pediatrics\" OR \"neonatal\") -is:retweet -is:quote -is:reply",
            "main_topic": "habits",
            "topic": "healthy habits"
        },
        "result": "🌱 Investing in Healthy Futures! 🌱\nAt IGI Life Vitality, we understand that children are the foundation of our future. That's why we're passionate about fostering healthy habits and lifestyles right from the start.  Join us in promoting a healthier tomorrow! 🧡\n #IGILifeVitality https://t.co/14o39AwzZM",
        "user": {
            "username": "lifeIGI",
            "name": "IGI Life Vitality",
            "verified": false,
            "profile_photo": "https://pbs.twimg.com/profile_images/1461236522183704578/JNUM4P7e_normal.jpg"
        },
        "metadata": {
            "pontuation_mentions": 1,
            "lang": "en",
            "location": "Pakistan",
            "links": [
                {
                    "display_url": "pic.twitter.com/14o39AwzZM",
                    "end": 301,
                    "expanded_url": "https://twitter.com/lifeIGI/status/1666424605584572416/photo/1",
                    "media_key": "3_1666423904955400193",
                    "start": 278,
                    "url": "https://t.co/14o39AwzZM"
                }
            ],
            "media": [
                {
                    "media_key": "3_1666423904955400193",
                    "type": "photo",
                    "url": "https://pbs.twimg.com/media/FyBTtmQWAAEssZA.jpg"
                }
            ],
            "context": [
                {
                    "end": 39,
                    "normalized_text": "IGI",
                    "probability": 0.5585,
                    "start": 37,
                    "type": "Other"
                },
                {
                    "end": 276,
                    "normalized_text": "IGILifeVitality",
                    "probability": 0.476,
                    "start": 262,
                    "type": "Other"
                }
            ],
            "public_metrics": {
                "bookmark_count": 0,
                "impression_count": 26,
                "like_count": 1,
                "quote_count": 0,
                "reply_count": 0,
                "retweet_count": 0
            }
        }
    },
    "Keeping your children emotionally safe and healthy during a divorce is a priority for every parent, but how can you ensure you are doing the best for your children in an emotionally charged time? Our own @MeghanFreed writes about how to do just that:": {
        "id_tweet": "1666399603397107713",
        "query": {
            "id": 1,
            "query": "\"healthy habits\" (\"children\" OR \"child\" OR \"kid\" OR \"youngster\" OR \"minor\" OR \"teenager\" OR \"teen\" OR \"infant\" OR \"adolescent\" OR \"juvenile\" OR \"youth\" OR \"pediatrics\" OR \"neonatal\") -is:retweet -is:quote -is:reply",
            "main_topic": "habits",
            "topic": "healthy habits"
        },
        "result": "Keeping your children emotionally safe and healthy during a divorce is a priority for every parent, but how can you ensure you are doing the best for your children in an emotionally charged time? Our own @MeghanFreed writes about how to do just that: https://t.co/qlUgIhF5b8 https://t.co/X4yGdTX3VU",
        "user": {
            "username": "freedmarcroft",
            "name": "Freed Marcroft",
            "verified": false,
            "profile_photo": "https://pbs.twimg.com/profile_images/781190560518279168/QWo_enV1_normal.jpg"
        },
        "metadata": {
            "pontuation_mentions": 1,
            "lang": "en",
            "location": "Hartford, CT",
            "links": [
                {
                    "description": "For more tips on healthy habits for your children that live between two households, get in touch with us today.",
                    "display_url": "bit.ly/43dNRvE",
                    "end": 274,
                    "expanded_url": "https://bit.ly/43dNRvE",
                    "images": [
                        {
                            "height": 1252,
                            "url": "https://pbs.twimg.com/news_img/1666399616412024832/uWIWJY2F?format=jpg&name=orig",
                            "width": 768
                        },
                        {
                            "height": 150,
                            "url": "https://pbs.twimg.com/news_img/1666399616412024832/uWIWJY2F?format=jpg&name=150x150",
                            "width": 150
                        }
                    ],
                    "start": 251,
                    "status": 200,
                    "title": "Moving Forward Together: Healthy Habits for Your Children In Two Households",
                    "unwound_url": "https://freedmarcroft.com/blog/moving-forward-together-healthy-habits-for-your-children-in-two-households/",
                    "url": "https://t.co/qlUgIhF5b8"
                },
                {
                    "display_url": "pic.twitter.com/X4yGdTX3VU",
                    "end": 298,
                    "expanded_url": "https://twitter.com/freedmarcroft/status/1666399603397107713/photo/1",
                    "media_key": "3_1666384582063669252",
                    "start": 275,
                    "url": "https://t.co/X4yGdTX3VU"
                }
            ],
            "media": [
                {
                    "media_key": "3_1666384582063669252",
                    "type": "photo",
                    "url": "https://pbs.twimg.com/media/FyAv8tEXwAQ9dKU.jpg"
                }
            ],
            "context": null,
            "public_metrics": {
                "bookmark_count": 0,
                "impression_count": 15,
                "like_count": 0,
                "quote_count": 0,
                "reply_count": 0,
                "retweet_count": 0
            }
        }
    },
    "E2E (Elevate to Educate) is the choice for passionate mentors and leaders.  We are partnering to build schools in Liberia, West Africa. Education empowers children to learn skills, develop healthy habits, and create sustainable solutions.": {
        "id_tweet": "1666384802935652353",
        "query": {
            "id": 1,
            "query": "\"healthy habits\" (\"children\" OR \"child\" OR \"kid\" OR \"youngster\" OR \"minor\" OR \"teenager\" OR \"teen\" OR \"infant\" OR \"adolescent\" OR \"juvenile\" OR \"youth\" OR \"pediatrics\" OR \"neonatal\") -is:retweet -is:quote -is:reply",
            "main_topic": "habits",
            "topic": "healthy habits"
        },
        "result": "E2E (Elevate to Educate) is the choice for passionate mentors and leaders.\n\nWe are partnering to build schools in Liberia, West Africa. Education empowers children to learn skills, develop healthy habits, and create sustainable solutions. https://t.co/cveL0BkMT4",
        "user": {
            "username": "E2E_Hike",
            "name": "Elevate2Educate",
            "verified": false,
            "profile_photo": "https://pbs.twimg.com/profile_images/1615816722274975744/4NtjfIeQ_normal.jpg"
        },
        "metadata": {
            "pontuation_mentions": 1,
            "lang": "en",
            "location": null,
            "links": [
                {
                    "display_url": "pic.twitter.com/cveL0BkMT4",
                    "end": 262,
                    "expanded_url": "https://twitter.com/E2E_Hike/status/1666384802935652353/photo/1",
                    "media_key": "3_1666384615358038019",
                    "start": 239,
                    "url": "https://t.co/cveL0BkMT4"
                }
            ],
            "media": [
                {
                    "media_key": "3_1666384615358038019",
                    "type": "photo",
                    "url": "https://pbs.twimg.com/media/FyAv-pGXgAMITHO.jpg"
                }
            ],
            "context": [
                {
                    "end": 120,
                    "normalized_text": "Liberia",
                    "probability": 0.9395,
                    "start": 114,
                    "type": "Place"
                },
                {
                    "end": 133,
                    "normalized_text": "West Africa",
                    "probability": 0.9609,
                    "start": 123,
                    "type": "Place"
                }
            ],
            "public_metrics": {
                "bookmark_count": 0,
                "impression_count": 3,
                "like_count": 0,
                "quote_count": 0,
                "reply_count": 0,
                "retweet_count": 0
            }
        }
    },
    "ChopChop I Made This! Snacks Board Book - First Cookbook for Toddlers; Healthy, Easy Snacks for Young Children Learning About Cooking and Healthy Habits (Chopchop Family) -": {
        "id_tweet": "1666304811476697089",
        "query": {
            "id": 1,
            "query": "\"healthy habits\" (\"children\" OR \"child\" OR \"kid\" OR \"youngster\" OR \"minor\" OR \"teenager\" OR \"teen\" OR \"infant\" OR \"adolescent\" OR \"juvenile\" OR \"youth\" OR \"pediatrics\" OR \"neonatal\") -is:retweet -is:quote -is:reply",
            "main_topic": "habits",
            "topic": "healthy habits"
        },
        "result": "ChopChop I Made This! Snacks Board Book - First Cookbook for Toddlers; Healthy, Easy Snacks for Young Children Learning About Cooking and Healthy Habits (Chopchop Family) - https://t.co/x3MddCVdvM\n#viral #beritabola #TrendingNow #news https://t.co/TABpHTMbYb",
        "user": {
            "username": "strongbull58074",
            "name": "strongbulls",
            "verified": false,
            "profile_photo": "https://pbs.twimg.com/profile_images/1651875579073789953/3GAfKLLY_normal.jpg"
        },
        "metadata": {
            "pontuation_mentions": 1,
            "lang": "en",
            "location": "AMAZON ",
            "links": [
                {
                    "description": "Price: (as of – Details) Children will love eating healthy food if they can help make it. Here’s a perfect first cookbook to show even the littlest chef how to make their own good-for-y…",
                    "display_url": "strongbulls.net/index.php/2023…",
                    "end": 196,
                    "expanded_url": "https://strongbulls.net/index.php/2023/06/07/chopchop-i-made-this-snacks-board-book-first-cookbook-for-toddlers-healthy-easy-snacks-for-young-children-learning-about-cooking-and-healthy-habits-chopchop-family/",
                    "images": [
                        {
                            "height": 200,
                            "url": "https://pbs.twimg.com/news_img/1666304854644465664/OaGYvC4u?format=jpg&name=orig",
                            "width": 200
                        },
                        {
                            "height": 150,
                            "url": "https://pbs.twimg.com/news_img/1666304854644465664/OaGYvC4u?format=jpg&name=150x150",
                            "width": 150
                        }
                    ],
                    "start": 173,
                    "status": 200,
                    "title": "ChopChop I Made This! Snacks Board Book – First Cookbook for Toddlers; Healthy, Easy Snacks for Young Children Learning About Cooking and Healthy Habits (Chopchop Family)",
                    "unwound_url": "https://strongbulls.net/index.php/2023/06/07/chopchop-i-made-this-snacks-board-book-first-cookbook-for-toddlers-healthy-easy-snacks-for-young-children-learning-about-cooking-and-healthy-habits-chopchop-family/",
                    "url": "https://t.co/x3MddCVdvM"
                },
                {
                    "display_url": "pic.twitter.com/TABpHTMbYb",
                    "end": 258,
                    "expanded_url": "https://twitter.com/strongbull58074/status/1666304811476697089/photo/1",
                    "media_key": "3_1666304809471729667",
                    "start": 235,
                    "url": "https://t.co/TABpHTMbYb"
                }
            ],
            "media": [
                {
                    "media_key": "3_1666304809471729667",
                    "type": "photo",
                    "url": "https://pbs.twimg.com/media/Fx_nZVAWYAMAmgm.png"
                }
            ],
            "context": [
                {
                    "end": 7,
                    "normalized_text": "ChopChop",
                    "probability": 0.8585,
                    "start": 0,
                    "type": "Other"
                },
                {
                    "end": 27,
                    "normalized_text": "Snacks",
                    "probability": 0.4162,
                    "start": 22,
                    "type": "Other"
                },
                {
                    "end": 161,
                    "normalized_text": "Chopchop",
                    "probability": 0.4992,
                    "start": 154,
                    "type": "Other"
                },
                {
                    "end": 214,
                    "normalized_text": "beritabola",
                    "probability": 0.5453,
                    "start": 205,
                    "type": "Other"
                }
            ],
            "public_metrics": {
                "bookmark_count": 0,
                "impression_count": 2,
                "like_count": 0,
                "quote_count": 0,
                "reply_count": 0,
                "retweet_count": 0
            }
        }
    },
    "📖 A big thank you to H-E-B Read 3 for their unwavering support as a community partner! Through their literacy and healthy habits program, we're empowering Texas families and giving children equal opportunities to succeed.  #HEBRead3 #PreK4SA #EarlyChildhoodEducation": {
        "id_tweet": "1666258761088921600",
        "query": {
            "id": 1,
            "query": "\"healthy habits\" (\"children\" OR \"child\" OR \"kid\" OR \"youngster\" OR \"minor\" OR \"teenager\" OR \"teen\" OR \"infant\" OR \"adolescent\" OR \"juvenile\" OR \"youth\" OR \"pediatrics\" OR \"neonatal\") -is:retweet -is:quote -is:reply",
            "main_topic": "habits",
            "topic": "healthy habits"
        },
        "result": "📖 A big thank you to H-E-B Read 3 for their unwavering support as a community partner! Through their literacy and healthy habits program, we're empowering Texas families and giving children equal opportunities to succeed. \n#HEBRead3 #PreK4SA #EarlyChildhoodEducation https://t.co/ZEvPxnfR0z",
        "user": {
            "username": "PreK4SA",
            "name": "Pre-K 4 SA",
            "verified": false,
            "profile_photo": "https://pbs.twimg.com/profile_images/767754735130554370/bUjonCxJ_normal.jpg"
        },
        "metadata": {
            "pontuation_mentions": 1,
            "lang": "en",
            "location": "San Antonio, Texas",
            "links": [
                {
                    "display_url": "pic.twitter.com/ZEvPxnfR0z",
                    "end": 290,
                    "expanded_url": "https://twitter.com/PreK4SA/status/1666258761088921600/photo/1",
                    "media_key": "3_1666258677106450434",
                    "start": 267,
                    "url": "https://t.co/ZEvPxnfR0z"
                },
                {
                    "display_url": "pic.twitter.com/ZEvPxnfR0z",
                    "end": 290,
                    "expanded_url": "https://twitter.com/PreK4SA/status/1666258761088921600/photo/1",
                    "media_key": "3_1666258697918488577",
                    "start": 267,
                    "url": "https://t.co/ZEvPxnfR0z"
                },
                {
                    "display_url": "pic.twitter.com/ZEvPxnfR0z",
                    "end": 290,
                    "expanded_url": "https://twitter.com/PreK4SA/status/1666258761088921600/photo/1",
                    "media_key": "3_1666258718919409665",
                    "start": 267,
                    "url": "https://t.co/ZEvPxnfR0z"
                },
                {
                    "display_url": "pic.twitter.com/ZEvPxnfR0z",
                    "end": 290,
                    "expanded_url": "https://twitter.com/PreK4SA/status/1666258761088921600/photo/1",
                    "media_key": "3_1666258739899277312",
                    "start": 267,
                    "url": "https://t.co/ZEvPxnfR0z"
                }
            ],
            "media": [
                {
                    "media_key": "3_1666258677106450434",
                    "type": "photo",
                    "url": "https://pbs.twimg.com/media/Fx-9cEjXoAIv5C0.jpg"
                },
                {
                    "media_key": "3_1666258697918488577",
                    "type": "photo",
                    "url": "https://pbs.twimg.com/media/Fx-9dSFWIAEfzrG.jpg"
                },
                {
                    "media_key": "3_1666258718919409665",
                    "type": "photo",
                    "url": "https://pbs.twimg.com/media/Fx-9egUWwAEastv.jpg"
                },
                {
                    "media_key": "3_1666258739899277312",
                    "type": "photo",
                    "url": "https://pbs.twimg.com/media/Fx-9fueWIAAx0El.jpg"
                }
            ],
            "context": [
                {
                    "end": 25,
                    "normalized_text": "H-E-B",
                    "probability": 0.6815,
                    "start": 21,
                    "type": "Other"
                },
                {
                    "end": 159,
                    "normalized_text": "Texas",
                    "probability": 0.9608,
                    "start": 155,
                    "type": "Place"
                },
                {
                    "end": 231,
                    "normalized_text": "HEBRead3",
                    "probability": 0.6779,
                    "start": 224,
                    "type": "Other"
                },
                {
                    "end": 240,
                    "normalized_text": "PreK4SA",
                    "probability": 0.381,
                    "start": 234,
                    "type": "Organization"
                }
            ],
            "public_metrics": {
                "bookmark_count": 0,
                "impression_count": 136,
                "like_count": 3,
                "quote_count": 0,
                "reply_count": 0,
                "retweet_count": 0
            }
        }
    },
    "Absolutely THRILLED that my new manuscript using Latent Class Analysis to examine risk factors in preschool children is now out from Infant and Child Development - early view and open access! 😊https://t.co/Xsl4nMiaYM": {
        "id_tweet": "1666544090748715008",
        "query": {
            "id": 3,
            "query": "\"risk factors\" (\"children\" OR \"child\" OR \"kid\" OR \"youngster\" OR \"minor\" OR \"teenager\" OR \"teen\" OR \"infant\" OR \"adolescent\" OR \"juvenile\" OR \"youth\" OR \"pediatrics\" OR \"neonatal\") -is:retweet -is:quote -is:reply",
            "main_topic": "habits",
            "topic": "risk factors"
        },
        "result": "Absolutely THRILLED that my new manuscript using Latent Class Analysis to examine risk factors in preschool children is now out from Infant and Child Development - early view and open access! 😊https://t.co/Xsl4nMiaYM",
        "user": {
            "username": "Farrell_CB",
            "name": "Carmen Farrell",
            "verified": false,
            "profile_photo": "https://pbs.twimg.com/profile_images/1122305664171368453/4hHK_l-S_normal.jpg"
        },
        "metadata": {
            "pontuation_mentions": 1,
            "lang": "en",
            "location": "Bluffton, SC",
            "links": [
                {
                    "description": "Few studies have utilised a person-centred approach when it comes to understanding risk factors in young children. The present study uses this type of approach while examining risk factors in relatio...",
                    "display_url": "onlinelibrary.wiley.com/doi/10.1002/ic…",
                    "end": 216,
                    "expanded_url": "https://onlinelibrary.wiley.com/doi/10.1002/icd.2441",
                    "images": [
                        {
                            "height": 697,
                            "url": "https://pbs.twimg.com/news_img/1666544095383392260/QBqww62z?format=jpg&name=orig",
                            "width": 485
                        },
                        {
                            "height": 150,
                            "url": "https://pbs.twimg.com/news_img/1666544095383392260/QBqww62z?format=jpg&name=150x150",
                            "width": 150
                        }
                    ],
                    "start": 193,
                    "status": 200,
                    "title": "Evaluating risk factors in relation to preschool social–emotional skills using a person‐centred approach",
                    "unwound_url": "https://onlinelibrary.wiley.com/doi/10.1002/icd.2441",
                    "url": "https://t.co/Xsl4nMiaYM"
                }
            ],
            "media": null,
            "context": [
                {
                    "end": 69,
                    "normalized_text": "Latent Class Analysis",
                    "probability": 0.703,
                    "start": 49,
                    "type": "Other"
                }
            ],
            "public_metrics": {
                "bookmark_count": 0,
                "impression_count": 60,
                "like_count": 3,
                "quote_count": 0,
                "reply_count": 1,
                "retweet_count": 1
            }
        }
    },
    "Happy Pride! The health care sector recognizes and continuously improves upon health disparities that still exist for LGBTQ+ communities. Learn more from the @CDC about risk factors LGBTQ+ youth": {
        "id_tweet": "1666538951073574917",
        "query": {
            "id": 3,
            "query": "\"risk factors\" (\"children\" OR \"child\" OR \"kid\" OR \"youngster\" OR \"minor\" OR \"teenager\" OR \"teen\" OR \"infant\" OR \"adolescent\" OR \"juvenile\" OR \"youth\" OR \"pediatrics\" OR \"neonatal\") -is:retweet -is:quote -is:reply",
            "main_topic": "habits",
            "topic": "risk factors"
        },
        "result": "Happy Pride! The health care sector recognizes and continuously improves upon health disparities that still exist for LGBTQ+ communities. Learn more from the @CDC about risk factors LGBTQ+ youth                                                   https://t.co/B7jRZHPjJQ https://t.co/mO1Pbn36Yj",
        "user": {
            "username": "MNhospitals",
            "name": "Minnesota Hospital Association (MHA)",
            "verified": false,
            "profile_photo": "https://pbs.twimg.com/profile_images/954382632116088832/_bF_Ldl__normal.jpg"
        },
        "metadata": {
            "pontuation_mentions": 1,
            "lang": "en",
            "location": "Minnesota",
            "links": [
                {
                    "description": "Based on data, CDC works with education and public health partners to address health risk behaviors, experiences, and disparities of LGBTQ teens.",
                    "display_url": "cdc.gov/healthyyouth/d…",
                    "end": 268,
                    "expanded_url": "https://www.cdc.gov/healthyyouth/disparities/health-disparities-among-lgbtq-youth.htm",
                    "start": 245,
                    "status": 200,
                    "title": "stats",
                    "unwound_url": "https://www.cdc.gov/healthyyouth/disparities/health-disparities-among-lgbtq-youth.htm",
                    "url": "https://t.co/B7jRZHPjJQ"
                },
                {
                    "display_url": "pic.twitter.com/mO1Pbn36Yj",
                    "end": 292,
                    "expanded_url": "https://twitter.com/MNhospitals/status/1666538951073574917/photo/1",
                    "media_key": "3_1666538918056001538",
                    "start": 269,
                    "url": "https://t.co/mO1Pbn36Yj"
                }
            ],
            "media": [
                {
                    "media_key": "3_1666538918056001538",
                    "type": "photo",
                    "url": "https://pbs.twimg.com/media/FyC8UPcXgAIjJzc.jpg"
                }
            ],
            "context": [
                {
                    "end": 10,
                    "normalized_text": "Pride",
                    "probability": 0.5767,
                    "start": 6,
                    "type": "Other"
                },
                {
                    "end": 123,
                    "normalized_text": "LGBTQ+",
                    "probability": 0.8682,
                    "start": 118,
                    "type": "Place"
                },
                {
                    "end": 187,
                    "normalized_text": "LGBTQ+",
                    "probability": 0.8595,
                    "start": 182,
                    "type": "Place"
                }
            ],
            "public_metrics": {
                "bookmark_count": 0,
                "impression_count": 102,
                "like_count": 0,
                "quote_count": 0,
                "reply_count": 0,
                "retweet_count": 0
            }
        }
    },
    "Dr. Knoo Lee and his team identified 18 risk factors that were predominantly linked with students who reported missing school commonly. Going forward, Lee plans to research the role school nurses play in identifying at-risk youth. #MizzouNursing": {
        "id_tweet": "1666527362995965965",
        "query": {
            "id": 3,
            "query": "\"risk factors\" (\"children\" OR \"child\" OR \"kid\" OR \"youngster\" OR \"minor\" OR \"teenager\" OR \"teen\" OR \"infant\" OR \"adolescent\" OR \"juvenile\" OR \"youth\" OR \"pediatrics\" OR \"neonatal\") -is:retweet -is:quote -is:reply",
            "main_topic": "habits",
            "topic": "risk factors"
        },
        "result": "Dr. Knoo Lee and his team identified 18 risk factors that were predominantly linked with students who reported missing school commonly. Going forward, Lee plans to research the role school nurses play in identifying at-risk youth. #MizzouNursing\n\nhttps://t.co/TiTbQIdCPk",
        "user": {
            "username": "MizzouNursing",
            "name": "Mizzou Nursing",
            "verified": false,
            "profile_photo": "https://pbs.twimg.com/profile_images/623147986957135872/3QogGJTI_normal.jpg"
        },
        "metadata": {
            "pontuation_mentions": 1,
            "lang": "en",
            "location": "Columbia, MO",
            "links": [
                {
                    "description": "Findings can help tailor interventions with the goal of increasing school attendance for at-risk youth.",
                    "display_url": "showme.missouri.edu/2023/mu-resear…",
                    "end": 270,
                    "expanded_url": "https://showme.missouri.edu/2023/mu-researcher-finds-factors-linked-with-chronic-school-absenteeism/",
                    "start": 247,
                    "status": 200,
                    "title": "MU researcher finds factors linked with chronic school absenteeism",
                    "unwound_url": "https://showme.missouri.edu/2023/mu-researcher-finds-factors-linked-with-chronic-school-absenteeism/",
                    "url": "https://t.co/TiTbQIdCPk"
                }
            ],
            "media": null,
            "context": [
                {
                    "end": 11,
                    "normalized_text": "Knoo Lee",
                    "probability": 0.5174,
                    "start": 4,
                    "type": "Other"
                },
                {
                    "end": 153,
                    "normalized_text": "Lee",
                    "probability": 0.5037,
                    "start": 151,
                    "type": "Person"
                },
                {
                    "end": 244,
                    "normalized_text": "MizzouNursing",
                    "probability": 0.6021,
                    "start": 232,
                    "type": "Other"
                }
            ],
            "public_metrics": {
                "bookmark_count": 0,
                "impression_count": 244,
                "like_count": 3,
                "quote_count": 1,
                "reply_count": 0,
                "retweet_count": 1
            }
        }
    },
    "Prevalence, co-occurring difficulties, and risk factors of developmental language disorder: first evidence for Mandarin-speaking children in a population-based study": {
        "id_tweet": "1666509842415243266",
        "query": {
            "id": 3,
            "query": "\"risk factors\" (\"children\" OR \"child\" OR \"kid\" OR \"youngster\" OR \"minor\" OR \"teenager\" OR \"teen\" OR \"infant\" OR \"adolescent\" OR \"juvenile\" OR \"youth\" OR \"pediatrics\" OR \"neonatal\") -is:retweet -is:quote -is:reply",
            "main_topic": "habits",
            "topic": "risk factors"
        },
        "result": "Prevalence, co-occurring difficulties, and risk factors of developmental language disorder: first evidence for Mandarin-speaking children in a population-based study https://t.co/BXS6qPtvCg",
        "user": {
            "username": "DLD_papers",
            "name": "DLD Papers",
            "verified": false,
            "profile_photo": "https://pbs.twimg.com/profile_images/1359064857681788928/PZlwaWRn_normal.jpg"
        },
        "metadata": {
            "pontuation_mentions": 1,
            "lang": "en",
            "location": null,
            "links": [
                {
                    "description": "The study was supported by Shanghai Municipal Education Commission (No. 2022you1-2, D1502), the Innovative Research Team of High-level Local Universities in Shanghai (No. SHSMU-ZDCX20211900), Shanghai Municipal Health Commission (No.GWV-10.1-XK07), and the National Key Research and Development Progr …",
                    "display_url": "dlvr.it/SqK0f1",
                    "end": 189,
                    "expanded_url": "http://dlvr.it/SqK0f1",
                    "images": [
                        {
                            "height": 1200,
                            "url": "https://pbs.twimg.com/news_img/1666509845632266240/ROJvTsFW?format=jpg&name=orig",
                            "width": 1200
                        },
                        {
                            "height": 150,
                            "url": "https://pbs.twimg.com/news_img/1666509845632266240/ROJvTsFW?format=jpg&name=150x150",
                            "width": 150
                        }
                    ],
                    "start": 166,
                    "status": 200,
                    "title": "Prevalence, co-occurring difficulties, and risk factors of developmental language disorder: first evidence for Mandarin-speaking children in a population-based study - PubMed",
                    "unwound_url": "https://pubmed.ncbi.nlm.nih.gov/37283967/?utm_source=dlvr.it&utm_medium=twitter&utm_campaign=pubmed-2&utm_content=1HGANWq_oFCKAauqkMuytvm17Tw9UFEefZtux2ICqo43r1BgAU&fc=20210204100429&ff=20230607141714&v=2.17.9.post6%2086293ac",
                    "url": "https://t.co/BXS6qPtvCg"
                }
            ],
            "media": null,
            "context": null,
            "public_metrics": {
                "bookmark_count": 0,
                "impression_count": 67,
                "like_count": 0,
                "quote_count": 0,
                "reply_count": 0,
                "retweet_count": 0
            }
        }
    },
    "SafeHouse went to the CO #Advocacy In Action #Conference hosted by @CCASAColorado &amp; @ViolenceFreeCO. Bertha Garza received the Bluebell Award for Excellence in Advocacy! Two other staff members, Natasha Adler &amp; Sarah Budisavljevic, presented about risk factors for youth violence.": {
        "id_tweet": "1666478803995197441",
        "query": {
            "id": 3,
            "query": "\"risk factors\" (\"children\" OR \"child\" OR \"kid\" OR \"youngster\" OR \"minor\" OR \"teenager\" OR \"teen\" OR \"infant\" OR \"adolescent\" OR \"juvenile\" OR \"youth\" OR \"pediatrics\" OR \"neonatal\") -is:retweet -is:quote -is:reply",
            "main_topic": "habits",
            "topic": "risk factors"
        },
        "result": "SafeHouse went to the CO #Advocacy In Action #Conference hosted by @CCASAColorado &amp; @ViolenceFreeCO. Bertha Garza received the Bluebell Award for Excellence in Advocacy! Two other staff members, Natasha Adler &amp; Sarah Budisavljevic, presented about risk factors for youth violence. https://t.co/tZWAU7VvWR",
        "user": {
            "username": "SafeHseDenver",
            "name": "SafeHouse Denver",
            "verified": false,
            "profile_photo": "https://pbs.twimg.com/profile_images/1323661997100032000/ru1e5eBo_normal.jpg"
        },
        "metadata": {
            "pontuation_mentions": 1,
            "lang": "en",
            "location": null,
            "links": [
                {
                    "display_url": "pic.twitter.com/tZWAU7VvWR",
                    "end": 312,
                    "expanded_url": "https://twitter.com/SafeHseDenver/status/1666478803995197441/photo/1",
                    "media_key": "3_1666469250759020544",
                    "start": 289,
                    "url": "https://t.co/tZWAU7VvWR"
                },
                {
                    "display_url": "pic.twitter.com/tZWAU7VvWR",
                    "end": 312,
                    "expanded_url": "https://twitter.com/SafeHseDenver/status/1666478803995197441/photo/1",
                    "media_key": "3_1666469275652222977",
                    "start": 289,
                    "url": "https://t.co/tZWAU7VvWR"
                },
                {
                    "display_url": "pic.twitter.com/tZWAU7VvWR",
                    "end": 312,
                    "expanded_url": "https://twitter.com/SafeHseDenver/status/1666478803995197441/photo/1",
                    "media_key": "3_1666469307512143875",
                    "start": 289,
                    "url": "https://t.co/tZWAU7VvWR"
                },
                {
                    "display_url": "pic.twitter.com/tZWAU7VvWR",
                    "end": 312,
                    "expanded_url": "https://twitter.com/SafeHseDenver/status/1666478803995197441/photo/1",
                    "media_key": "3_1666469330257838083",
                    "start": 289,
                    "url": "https://t.co/tZWAU7VvWR"
                }
            ],
            "media": [
                {
                    "media_key": "3_1666469250759020544",
                    "type": "photo",
                    "url": "https://pbs.twimg.com/media/FyB89EiaUAAkMTq.jpg"
                },
                {
                    "media_key": "3_1666469275652222977",
                    "type": "photo",
                    "url": "https://pbs.twimg.com/media/FyB8-hRacAEMTdw.jpg"
                },
                {
                    "media_key": "3_1666469307512143875",
                    "type": "photo",
                    "url": "https://pbs.twimg.com/media/FyB9AX9aQAMRh8Y.jpg"
                },
                {
                    "media_key": "3_1666469330257838083",
                    "type": "photo",
                    "url": "https://pbs.twimg.com/media/FyB9BssaAAMvUzF.jpg"
                }
            ],
            "context": [
                {
                    "end": 8,
                    "normalized_text": "SafeHouse",
                    "probability": 0.4182,
                    "start": 0,
                    "type": "Other"
                },
                {
                    "end": 23,
                    "normalized_text": "CO",
                    "probability": 0.4614,
                    "start": 22,
                    "type": "Other"
                },
                {
                    "end": 116,
                    "normalized_text": "Bertha Garza",
                    "probability": 0.7669,
                    "start": 105,
                    "type": "Other"
                },
                {
                    "end": 144,
                    "normalized_text": "Bluebell Award",
                    "probability": 0.6099,
                    "start": 131,
                    "type": "Other"
                },
                {
                    "end": 211,
                    "normalized_text": "Natasha Adler",
                    "probability": 0.5291,
                    "start": 199,
                    "type": "Person"
                },
                {
                    "end": 237,
                    "normalized_text": "Sarah Budisavljevic",
                    "probability": 0.7876,
                    "start": 219,
                    "type": "Other"
                }
            ],
            "public_metrics": {
                "bookmark_count": 0,
                "impression_count": 28,
                "like_count": 0,
                "quote_count": 0,
                "reply_count": 0,
                "retweet_count": 0
            }
        }
    },
    "Bayesian belief network modeling approach for predicting and ranking risk factors for malaria infections among children under five years in refugee settlements in Uganda #preprints": {
        "id_tweet": "1666458286164529154",
        "query": {
            "id": 3,
            "query": "\"risk factors\" (\"children\" OR \"child\" OR \"kid\" OR \"youngster\" OR \"minor\" OR \"teenager\" OR \"teen\" OR \"infant\" OR \"adolescent\" OR \"juvenile\" OR \"youth\" OR \"pediatrics\" OR \"neonatal\") -is:retweet -is:quote -is:reply",
            "main_topic": "habits",
            "topic": "risk factors"
        },
        "result": "Bayesian belief network modeling approach for predicting and ranking risk factors for malaria infections among children under five years in refugee settlements in Uganda #preprints https://t.co/GuOHSI3YZI",
        "user": {
            "username": "RS_Preprints",
            "name": "Research Square Preprints",
            "verified": false,
            "profile_photo": "https://pbs.twimg.com/profile_images/1372387862247833602/kSQx8zH8_normal.png"
        },
        "metadata": {
            "pontuation_mentions": 1,
            "lang": "en",
            "location": "Durham, NC",
            "links": [
                {
                    "description": "Background Malaria risk factors at household level are known to be complex, uncertain, stochastic, nonlinear, and multidimensional. The interplay among these factors, makes targeted interventions, and resource allocation for malaria control challenging. However, few studies have demon...",
                    "display_url": "researchsquare.com/article/rs-301…",
                    "end": 204,
                    "expanded_url": "https://www.researchsquare.com/article/rs-3018944/latest",
                    "start": 181,
                    "status": 200,
                    "title": "Bayesian belief network modeling approach for predicting and ranking risk factors for malaria infections among children under five years in refugee settlements in Uganda",
                    "unwound_url": "https://www.researchsquare.com/article/rs-3018944/v1",
                    "url": "https://t.co/GuOHSI3YZI"
                }
            ],
            "media": null,
            "context": [
                {
                    "end": 7,
                    "normalized_text": "Bayesian",
                    "probability": 0.4615,
                    "start": 0,
                    "type": "Place"
                },
                {
                    "end": 92,
                    "normalized_text": "malaria",
                    "probability": 0.8015,
                    "start": 86,
                    "type": "Other"
                },
                {
                    "end": 168,
                    "normalized_text": "Uganda",
                    "probability": 0.9731,
                    "start": 163,
                    "type": "Place"
                }
            ],
            "public_metrics": {
                "bookmark_count": 0,
                "impression_count": 38,
                "like_count": 0,
                "quote_count": 0,
                "reply_count": 0,
                "retweet_count": 0
            }
        }
    },
    "#DYK the risk factors and signs of #stroke? Students in the ACT High School #CPR and #AED Program do. Learn more about the program, and how it’s empowering youth across Canada with lifesaving skills ➡️": {
        "id_tweet": "1666415254597713923",
        "query": {
            "id": 3,
            "query": "\"risk factors\" (\"children\" OR \"child\" OR \"kid\" OR \"youngster\" OR \"minor\" OR \"teenager\" OR \"teen\" OR \"infant\" OR \"adolescent\" OR \"juvenile\" OR \"youth\" OR \"pediatrics\" OR \"neonatal\") -is:retweet -is:quote -is:reply",
            "main_topic": "habits",
            "topic": "risk factors"
        },
        "result": "#DYK the risk factors and signs of #stroke? Students in the ACT High School #CPR and #AED Program do. Learn more about the program, and how it’s empowering youth across Canada with lifesaving skills ➡️ https://t.co/apVPVW1eHC #StrokeAwarenessMonth https://t.co/lulAEkupZV",
        "user": {
            "username": "actfoundation",
            "name": "ACT Foundation",
            "verified": false,
            "profile_photo": "https://pbs.twimg.com/profile_images/1622562468/logoact_normal.jpg"
        },
        "metadata": {
            "pontuation_mentions": 1,
            "lang": "en",
            "location": "Canada",
            "links": [
                {
                    "description": "The Advanced Coronary Treatment (ACT) Foundation is the national charitable organization dedicated to establishing CPR and defibrillator training programs free for students in high schools across Canada. The ACT Foundation's mission is to promote health and to empower Canadians to save lives.",
                    "display_url": "actfoundation.ca",
                    "end": 225,
                    "expanded_url": "https://actfoundation.ca/",
                    "images": [
                        {
                            "height": 600,
                            "url": "https://pbs.twimg.com/news_img/1666415300001116160/gP1QTAOe?format=jpg&name=orig",
                            "width": 1200
                        },
                        {
                            "height": 150,
                            "url": "https://pbs.twimg.com/news_img/1666415300001116160/gP1QTAOe?format=jpg&name=150x150",
                            "width": 150
                        }
                    ],
                    "start": 202,
                    "status": 200,
                    "title": "The ACT Foundation",
                    "unwound_url": "https://actfoundation.ca/",
                    "url": "https://t.co/apVPVW1eHC"
                },
                {
                    "display_url": "pic.twitter.com/lulAEkupZV",
                    "end": 271,
                    "expanded_url": "https://twitter.com/actfoundation/status/1666415254597713923/photo/1",
                    "media_key": "3_1666415251766534144",
                    "start": 248,
                    "url": "https://t.co/lulAEkupZV"
                }
            ],
            "media": [
                {
                    "media_key": "3_1666415251766534144",
                    "type": "photo",
                    "url": "https://pbs.twimg.com/media/FyBL16nWYAAfpYy.jpg"
                }
            ],
            "context": [
                {
                    "end": 3,
                    "normalized_text": "DYK",
                    "probability": 0.4443,
                    "start": 1,
                    "type": "Organization"
                },
                {
                    "end": 67,
                    "normalized_text": "ACT High",
                    "probability": 0.5599,
                    "start": 60,
                    "type": "Organization"
                },
                {
                    "end": 79,
                    "normalized_text": "CPR",
                    "probability": 0.6365,
                    "start": 77,
                    "type": "Organization"
                },
                {
                    "end": 88,
                    "normalized_text": "AED",
                    "probability": 0.607,
                    "start": 86,
                    "type": "Organization"
                },
                {
                    "end": 174,
                    "normalized_text": "Canada",
                    "probability": 0.9764,
                    "start": 169,
                    "type": "Place"
                }
            ],
            "public_metrics": {
                "bookmark_count": 0,
                "impression_count": 27,
                "like_count": 0,
                "quote_count": 0,
                "reply_count": 0,
                "retweet_count": 0
            }
        }
    },
    "Positivity rate, trend and associated risk factors of mother-to-child transmission of HIV among HIV-exposed infants": {
        "id_tweet": "1666310286905847809",
        "query": {
            "id": 3,
            "query": "\"risk factors\" (\"children\" OR \"child\" OR \"kid\" OR \"youngster\" OR \"minor\" OR \"teenager\" OR \"teen\" OR \"infant\" OR \"adolescent\" OR \"juvenile\" OR \"youth\" OR \"pediatrics\" OR \"neonatal\") -is:retweet -is:quote -is:reply",
            "main_topic": "habits",
            "topic": "risk factors"
        },
        "result": "Positivity rate, trend and associated risk factors of mother-to-child transmission of HIV among HIV-exposed infants https://t.co/GsE1P08AiX",
        "user": {
            "username": "Phage_Papers",
            "name": "Phage Papers",
            "verified": false,
            "profile_photo": "https://pbs.twimg.com/profile_images/1450700574438019076/GS5veEY6_normal.jpg"
        },
        "metadata": {
            "pontuation_mentions": 1,
            "lang": "en",
            "location": null,
            "links": [
                {
                    "description": "The positivity rate of MTCT of HIV was showing declining tendency gradually in the study period. Strengthening PMTCT service, early HIV screening and starting ART for pregnant women, and early infant diagnosis are required to reduce the burden of HIV infection among infants exposed to HIV.",
                    "display_url": "dlvr.it/SqGxgH",
                    "end": 139,
                    "expanded_url": "http://dlvr.it/SqGxgH",
                    "images": [
                        {
                            "height": 1200,
                            "url": "https://pbs.twimg.com/news_img/1666310289544052737/mzfuIsbP?format=jpg&name=orig",
                            "width": 1200
                        },
                        {
                            "height": 150,
                            "url": "https://pbs.twimg.com/news_img/1666310289544052737/mzfuIsbP?format=jpg&name=150x150",
                            "width": 150
                        }
                    ],
                    "start": 116,
                    "status": 200,
                    "title": "Positivity rate, trend and associated risk factors of mother-to-child transmission of HIV among HIV-exposed infants - PubMed",
                    "unwound_url": "https://pubmed.ncbi.nlm.nih.gov/37280581/?utm_source=dlvr.it&utm_medium=twitter&utm_campaign=pubmed-2&utm_content=1FuuOtUS4LZ489YfZzt1PdHkFCIq-gxO9DfbyRG6OlEJnoeM19&fc=20211020020322&ff=20230607010312&v=2.17.9.post6%2086293ac",
                    "url": "https://t.co/GsE1P08AiX"
                }
            ],
            "media": null,
            "context": [
                {
                    "end": 88,
                    "normalized_text": "HIV",
                    "probability": 0.8649,
                    "start": 86,
                    "type": "Other"
                },
                {
                    "end": 98,
                    "normalized_text": "HIV",
                    "probability": 0.9221,
                    "start": 96,
                    "type": "Other"
                }
            ],
            "public_metrics": {
                "bookmark_count": 0,
                "impression_count": 16,
                "like_count": 0,
                "quote_count": 0,
                "reply_count": 0,
                "retweet_count": 0
            }
        }
    },
    "New and expectant mothers and mothers with young children face higher risk factors for family violence. 24-hour family violence info and support:  1-877-977-0007 or 204-615-0311  #willowplace #manitoba #familyviolenceprevention": {
        "id_tweet": "1666263868413210625",
        "query": {
            "id": 3,
            "query": "\"risk factors\" (\"children\" OR \"child\" OR \"kid\" OR \"youngster\" OR \"minor\" OR \"teenager\" OR \"teen\" OR \"infant\" OR \"adolescent\" OR \"juvenile\" OR \"youth\" OR \"pediatrics\" OR \"neonatal\") -is:retweet -is:quote -is:reply",
            "main_topic": "habits",
            "topic": "risk factors"
        },
        "result": "New and expectant mothers and mothers with young children face higher risk factors for family violence. 24-hour family violence info and support:\n\n1-877-977-0007 or 204-615-0311\n\n#willowplace #manitoba #familyviolenceprevention https://t.co/E4VVVzOOR6",
        "user": {
            "username": "willowplace1",
            "name": "Willow Place Inc.",
            "verified": false,
            "profile_photo": "https://pbs.twimg.com/profile_images/694943714871869440/AcD8Ytxf_normal.jpg"
        },
        "metadata": {
            "pontuation_mentions": 1,
            "lang": "en",
            "location": null,
            "links": [
                {
                    "display_url": "pic.twitter.com/E4VVVzOOR6",
                    "end": 251,
                    "expanded_url": "https://twitter.com/willowplace1/status/1666263868413210625/photo/1",
                    "media_key": "3_1666263866542637058",
                    "start": 228,
                    "url": "https://t.co/E4VVVzOOR6"
                }
            ],
            "media": [
                {
                    "media_key": "3_1666263866542637058",
                    "type": "photo",
                    "url": "https://pbs.twimg.com/media/Fx_CKItXwAIYD5k.jpg"
                }
            ],
            "context": [
                {
                    "end": 200,
                    "normalized_text": "manitoba",
                    "probability": 0.6907,
                    "start": 193,
                    "type": "Place"
                }
            ],
            "public_metrics": {
                "bookmark_count": 0,
                "impression_count": 30,
                "like_count": 0,
                "quote_count": 0,
                "reply_count": 0,
                "retweet_count": 0
            }
        }
    },
    "Oligarchs: We need more workers! People: So you're gonna welcome immigrants? Create programs for ex-cons? Create job-retraining programs? Fund drug rehab centers &amp; employ ex-addicts? Fund education for children? O: No, you have to raise more babies P: On the wages you pay me? LOL": {
        "id_tweet": "1666586026805186561",
        "query": {
            "id": 5,
            "query": "\"drug\" (\"children\" OR \"child\" OR \"kid\" OR \"youngster\" OR \"minor\" OR \"teenager\" OR \"teen\" OR \"infant\" OR \"adolescent\" OR \"juvenile\" OR \"youth\" OR \"pediatrics\" OR \"neonatal\") -is:retweet -is:quote -is:reply",
            "main_topic": "substance abuse",
            "topic": "drug"
        },
        "result": "Oligarchs: We need more workers!\nPeople: So you're gonna welcome immigrants? Create programs for ex-cons? Create job-retraining programs? Fund drug rehab centers &amp; employ ex-addicts? Fund education for children?\nO: No, you have to raise more babies\nP: On the wages you pay me? LOL",
        "user": {
            "username": "girod_gary",
            "name": "Dr. Gary Girod",
            "verified": false,
            "profile_photo": "https://pbs.twimg.com/profile_images/1394196576994660357/Xs5J762C_normal.jpg"
        },
        "metadata": {
            "pontuation_mentions": 1,
            "lang": "en",
            "location": null,
            "links": null,
            "media": null,
            "context": [
                {
                    "end": 8,
                    "normalized_text": "Oligarchs",
                    "probability": 0.395,
                    "start": 0,
                    "type": "Other"
                }
            ],
            "public_metrics": {
                "bookmark_count": 0,
                "impression_count": 193,
                "like_count": 5,
                "quote_count": 0,
                "reply_count": 0,
                "retweet_count": 0
            }
        }
    },
    "True Crime Community:": {
        "id_tweet": "1666578112149159941",
        "query": {
            "id": 5,
            "query": "\"drug\" (\"children\" OR \"child\" OR \"kid\" OR \"youngster\" OR \"minor\" OR \"teenager\" OR \"teen\" OR \"infant\" OR \"adolescent\" OR \"juvenile\" OR \"youth\" OR \"pediatrics\" OR \"neonatal\") -is:retweet -is:quote -is:reply",
            "main_topic": "substance abuse",
            "topic": "drug"
        },
        "result": "True Crime Community: https://t.co/PWEHWQQszK",
        "user": {
            "username": "lorilaney2",
            "name": "lori laney",
            "verified": false,
            "profile_photo": "https://pbs.twimg.com/profile_images/378800000018030110/d0a29d527554e17cb0cd4f307320a475_normal.jpeg"
        },
        "metadata": {
            "pontuation_mentions": 1,
            "lang": "en",
            "location": "Keene, Texas",
            "links": [
                {
                    "description": "PRAIRIE DU CHIEN, Wis. (WKBT) -- Authorities in Crawford County arrested a Prairie Du Chien man for 54 counts of drug and child porn-related charges.",
                    "display_url": "news8000.com/news/crime/pra…",
                    "end": 45,
                    "expanded_url": "https://www.news8000.com/news/crime/prairie-du-chien-man-arrested-for-54-counts-of-drug-trafficking-and-child-porn-possession/article_4d437754-055e-11ee-bc1b-83fb0e02b9b6.html",
                    "start": 22,
                    "status": 200,
                    "title": "Prairie Du Chien man arrested for 54 counts of drug trafficking and child porn possession",
                    "unwound_url": "https://www.news8000.com/news/crime/prairie-du-chien-man-arrested-for-54-counts-of-drug-trafficking-and-child-porn-possession/article_4d437754-055e-11ee-bc1b-83fb0e02b9b6.html",
                    "url": "https://t.co/PWEHWQQszK"
                }
            ],
            "media": null,
            "context": [
                {
                    "end": 19,
                    "normalized_text": "True Crime Community",
                    "probability": 0.6382,
                    "start": 0,
                    "type": "Other"
                }
            ],
            "public_metrics": {
                "bookmark_count": 0,
                "impression_count": 12,
                "like_count": 0,
                "quote_count": 0,
                "reply_count": 0,
                "retweet_count": 0
            }
        }
    },
    "We can expect more rapists, child molesters, drug dealers and murderers to go free unless something happens to our court system soon, writes @brianlilley": {
        "id_tweet": "1666574276600688640",
        "query": {
            "id": 5,
            "query": "\"drug\" (\"children\" OR \"child\" OR \"kid\" OR \"youngster\" OR \"minor\" OR \"teenager\" OR \"teen\" OR \"infant\" OR \"adolescent\" OR \"juvenile\" OR \"youth\" OR \"pediatrics\" OR \"neonatal\") -is:retweet -is:quote -is:reply",
            "main_topic": "substance abuse",
            "topic": "drug"
        },
        "result": "We can expect more rapists, child molesters, drug dealers and murderers to go free unless something happens to our court system soon, writes @brianlilley https://t.co/OFwDfxvwpV\n\n#cdnpoli https://t.co/jWpZYVhcSZ",
        "user": {
            "username": "TheTorontoSun",
            "name": "Toronto Sun",
            "verified": false,
            "profile_photo": "https://pbs.twimg.com/profile_images/797145490512982016/aB2-lfir_normal.jpg"
        },
        "metadata": {
            "pontuation_mentions": 1,
            "lang": "en",
            "location": "365 Bloor St. E., Toronto, ON",
            "links": [
                {
                    "description": "A major backlog in criminal court due to a lack of judges means cases are being dropped because they aren't heard in enough time.",
                    "display_url": "bit.ly/3NhlcjX",
                    "end": 177,
                    "expanded_url": "http://bit.ly/3NhlcjX",
                    "images": [
                        {
                            "height": 750,
                            "url": "https://pbs.twimg.com/news_img/1666574277670215681/tNQGBA3I?format=jpg&name=orig",
                            "width": 1000
                        },
                        {
                            "height": 150,
                            "url": "https://pbs.twimg.com/news_img/1666574277670215681/tNQGBA3I?format=jpg&name=150x150",
                            "width": 150
                        }
                    ],
                    "start": 154,
                    "status": 200,
                    "title": "LILLEY: Trudeau's failure to appoint judges letting some criminals off the hook",
                    "unwound_url": "https://torontosun.com/opinion/columnists/trudeaus-failure-to-appoint-judges-sees-criminals-go-free",
                    "url": "https://t.co/OFwDfxvwpV"
                },
                {
                    "display_url": "pic.twitter.com/jWpZYVhcSZ",
                    "end": 211,
                    "expanded_url": "https://twitter.com/TheTorontoSun/status/1666574276600688640/photo/1",
                    "media_key": "3_1666574225908420608",
                    "start": 188,
                    "url": "https://t.co/jWpZYVhcSZ"
                }
            ],
            "media": [
                {
                    "media_key": "3_1666574225908420608",
                    "type": "photo",
                    "url": "https://pbs.twimg.com/media/FyDcbbcX0AAfk8O.jpg"
                }
            ],
            "context": [
                {
                    "end": 186,
                    "normalized_text": "cdnpoli",
                    "probability": 0.3575,
                    "start": 180,
                    "type": "Place"
                }
            ],
            "public_metrics": {
                "bookmark_count": 2,
                "impression_count": 13377,
                "like_count": 327,
                "quote_count": 6,
                "reply_count": 65,
                "retweet_count": 115
            }
        }
    },
    "Just had to tell smbdy ghetto ass child to get off my car. Y tf do u think it’s ok to plop yo little fat ass on smbdy car. &amp; tell yo mama , idgaf! Get her ass drug thru that got damn parking lot . Y’all kno how I feel bout my mini cooper . Tf! id stil b mad if it was the Honda🤬": {
        "id_tweet": "1666570870272212992",
        "query": {
            "id": 5,
            "query": "\"drug\" (\"children\" OR \"child\" OR \"kid\" OR \"youngster\" OR \"minor\" OR \"teenager\" OR \"teen\" OR \"infant\" OR \"adolescent\" OR \"juvenile\" OR \"youth\" OR \"pediatrics\" OR \"neonatal\") -is:retweet -is:quote -is:reply",
            "main_topic": "substance abuse",
            "topic": "drug"
        },
        "result": "Just had to tell smbdy ghetto ass child to get off my car. Y tf do u think it’s ok to plop yo little fat ass on smbdy car. &amp; tell yo mama , idgaf! Get her ass drug thru that got damn parking lot . Y’all kno how I feel bout my mini cooper . Tf! id stil b mad if it was the Honda🤬",
        "user": {
            "username": "StiLL_iGnAnT",
            "name": "Slim Thugga",
            "verified": false,
            "profile_photo": "https://pbs.twimg.com/profile_images/1609411089334255616/MRk7lebL_normal.jpg"
        },
        "metadata": {
            "pontuation_mentions": 1,
            "lang": "en",
            "location": null,
            "links": null,
            "media": null,
            "context": null,
            "public_metrics": {
                "bookmark_count": 0,
                "impression_count": 140,
                "like_count": 0,
                "quote_count": 0,
                "reply_count": 0,
                "retweet_count": 0
            }
        }
    },
    "Burlington Vermont they are trying to kidnap kids… for some context Vermont is a pretty safe area we’re basically zero kids get kidnapped…  I think the drug addicts are finally realizing they can make millions per child…": {
        "id_tweet": "1666568507784327169",
        "query": {
            "id": 5,
            "query": "\"drug\" (\"children\" OR \"child\" OR \"kid\" OR \"youngster\" OR \"minor\" OR \"teenager\" OR \"teen\" OR \"infant\" OR \"adolescent\" OR \"juvenile\" OR \"youth\" OR \"pediatrics\" OR \"neonatal\") -is:retweet -is:quote -is:reply",
            "main_topic": "substance abuse",
            "topic": "drug"
        },
        "result": "Burlington Vermont they are trying to kidnap kids… for some context Vermont is a pretty safe area we’re basically zero kids get kidnapped…\n\nI think the drug addicts are finally realizing they can make millions per child… https://t.co/vprYcv4dCo",
        "user": {
            "username": "realTX_PATRIOT",
            "name": "realTX_PATRIOT",
            "verified": false,
            "profile_photo": "https://pbs.twimg.com/profile_images/1583807967157227521/okTKTa2c_normal.jpg"
        },
        "metadata": {
            "pontuation_mentions": 1,
            "lang": "en",
            "location": "Houston, TX",
            "links": [
                {
                    "display_url": "pic.twitter.com/vprYcv4dCo",
                    "end": 244,
                    "expanded_url": "https://twitter.com/realTX_PATRIOT/status/1666568507784327169/photo/1",
                    "media_key": "3_1666568505502715907",
                    "start": 221,
                    "url": "https://t.co/vprYcv4dCo"
                }
            ],
            "media": [
                {
                    "media_key": "3_1666568505502715907",
                    "type": "photo",
                    "url": "https://pbs.twimg.com/media/FyDXOdRX0AMNwdv.jpg"
                }
            ],
            "context": [
                {
                    "end": 9,
                    "normalized_text": "Burlington",
                    "probability": 0.6669,
                    "start": 0,
                    "type": "Place"
                },
                {
                    "end": 17,
                    "normalized_text": "Vermont",
                    "probability": 0.7154,
                    "start": 11,
                    "type": "Place"
                },
                {
                    "end": 74,
                    "normalized_text": "Vermont",
                    "probability": 0.9669,
                    "start": 68,
                    "type": "Place"
                }
            ],
            "public_metrics": {
                "bookmark_count": 0,
                "impression_count": 10,
                "like_count": 0,
                "quote_count": 0,
                "reply_count": 0,
                "retweet_count": 0
            }
        }
    },
    "the extremes :things: are going to, there's sure to be war. Mount Rushmore?? are you frickin insane?? Democrats, , are you serious? how far are you going to take all this shit. you're attacking the children, the drug addicts, parents, whistleblowers, the people.": {
        "id_tweet": "1666564667140091905",
        "query": {
            "id": 5,
            "query": "\"drug\" (\"children\" OR \"child\" OR \"kid\" OR \"youngster\" OR \"minor\" OR \"teenager\" OR \"teen\" OR \"infant\" OR \"adolescent\" OR \"juvenile\" OR \"youth\" OR \"pediatrics\" OR \"neonatal\") -is:retweet -is:quote -is:reply",
            "main_topic": "substance abuse",
            "topic": "drug"
        },
        "result": "the extremes :things: are going to, there's sure to be war. Mount Rushmore?? are you frickin insane?? Democrats, , are you serious? how far are you going to take all this shit. you're attacking the children, the drug addicts, parents, whistleblowers, the people.",
        "user": {
            "username": "SLabensky",
            "name": "Scotty2tone",
            "verified": false,
            "profile_photo": "https://pbs.twimg.com/profile_images/1464804278401441793/MIAQDJ2R_normal.jpg"
        },
        "metadata": {
            "pontuation_mentions": 1,
            "lang": "en",
            "location": "USA",
            "links": null,
            "media": null,
            "context": [
                {
                    "end": 73,
                    "normalized_text": "Mount Rushmore",
                    "probability": 0.5996,
                    "start": 60,
                    "type": "Place"
                },
                {
                    "end": 110,
                    "normalized_text": "Democrats",
                    "probability": 0.5152,
                    "start": 102,
                    "type": "Organization"
                }
            ],
            "public_metrics": {
                "bookmark_count": 0,
                "impression_count": 11,
                "like_count": 0,
                "quote_count": 0,
                "reply_count": 1,
                "retweet_count": 0
            }
        }
    },
    "2305275😔😔drug child current   赣州上门服务，家酒店或旅馆都可以去，见面满意付，不需要任何定金，+扣3505983029": {
        "id_tweet": "1666563765398118402",
        "query": {
            "id": 5,
            "query": "\"drug\" (\"children\" OR \"child\" OR \"kid\" OR \"youngster\" OR \"minor\" OR \"teenager\" OR \"teen\" OR \"infant\" OR \"adolescent\" OR \"juvenile\" OR \"youth\" OR \"pediatrics\" OR \"neonatal\") -is:retweet -is:quote -is:reply",
            "main_topic": "substance abuse",
            "topic": "drug"
        },
        "result": "2305275😔😔drug child current \n 赣州上门服务，家酒店或旅馆都可以去，见面满意付，不需要任何定金，+扣3505983029",
        "user": {
            "username": "JanitaLock78079",
            "name": "Janita Lockyer",
            "verified": false,
            "profile_photo": "https://pbs.twimg.com/profile_images/1637002691800109056/TKEHQ0Ol_normal.jpg"
        },
        "metadata": {
            "pontuation_mentions": 1,
            "lang": "zh",
            "location": null,
            "links": null,
            "media": null,
            "context": null,
            "public_metrics": {
                "bookmark_count": 0,
                "impression_count": 0,
                "like_count": 0,
                "quote_count": 0,
                "reply_count": 0,
                "retweet_count": 0
            }
        }
    },
    "République Dominicaine : un adolescent de 15 ans tué par balle lors d'un micro-trafic de drogue  🔗": {
        "id_tweet": "1666556651363508236",
        "query": {
            "id": 5,
            "query": "\"drug\" (\"children\" OR \"child\" OR \"kid\" OR \"youngster\" OR \"minor\" OR \"teenager\" OR \"teen\" OR \"infant\" OR \"adolescent\" OR \"juvenile\" OR \"youth\" OR \"pediatrics\" OR \"neonatal\") -is:retweet -is:quote -is:reply",
            "main_topic": "substance abuse",
            "topic": "drug"
        },
        "result": "République Dominicaine : un adolescent de 15 ans tué par balle lors d'un micro-trafic de drogue\n\n🔗 https://t.co/iIgPm6PWlb\n\n#DominicanRepublic #SantoDomingo #meurtre #AssassinsCreed #drug #DrugChecking #assassin #crime #Police #Asesinato #Asesinatos #droga #Delincuentes",
        "user": {
            "username": "sioupatkonnen",
            "name": "#PouSiOuPaTKonnen",
            "verified": false,
            "profile_photo": "https://pbs.twimg.com/profile_images/1628273813665243137/jPz_M8gn_normal.jpg"
        },
        "metadata": {
            "pontuation_mentions": 1,
            "lang": "fr",
            "location": "Haiti",
            "links": [
                {
                    "description": "(PouSiOuPaTKonnen) - La République Dominicaine est en proie aux crimes. Miguel Andrés Díaz, un adolescent de 15 ans, a été tué d'une balle dans la tête",
                    "display_url": "tinyurl.com/bddp8ndh",
                    "end": 122,
                    "expanded_url": "https://tinyurl.com/bddp8ndh",
                    "start": 99,
                    "status": 200,
                    "title": "République Dominicaine : un adolescent de 15 ans tué par balle lors d'un micro-trafic de drogue - Pousioupatkonnen",
                    "unwound_url": "https://pousioupatkonnen.com/republique-dominicaine-un-adolescent-de-15-ans-tue-par-balle-lors-dun-micro-trafic-de-drogue/",
                    "url": "https://t.co/iIgPm6PWlb"
                }
            ],
            "media": null,
            "context": null,
            "public_metrics": {
                "bookmark_count": 0,
                "impression_count": 18,
                "like_count": 0,
                "quote_count": 0,
                "reply_count": 0,
                "retweet_count": 1
            }
        }
    },
    "While the families believed their children worked at a normal call center, the office was in fact run by the Jalisco New Generation cartel, Mexico’s most violent gang.": {
        "id_tweet": "1666554452675817472",
        "query": {
            "id": 5,
            "query": "\"drug\" (\"children\" OR \"child\" OR \"kid\" OR \"youngster\" OR \"minor\" OR \"teenager\" OR \"teen\" OR \"infant\" OR \"adolescent\" OR \"juvenile\" OR \"youth\" OR \"pediatrics\" OR \"neonatal\") -is:retweet -is:quote -is:reply",
            "main_topic": "substance abuse",
            "topic": "drug"
        },
        "result": "While the families believed their children worked at a normal call center, the office was in fact run by the Jalisco New Generation cartel, Mexico’s most violent gang.  https://t.co/7VwlOSbO8r",
        "user": {
            "username": [
                "fox5ny",
                "FOX5Atlanta",
                "fox32news",
                "fox5dc",
                "FOXLA",
                "FOX2News",
                "FOX29philly",
                "fox7austin",
                "FOX9",
                "livenowfox",
                "KTVU",
                "FOX10Phoenix"
            ],
            "name": "Fox5NY",
            "verified": false,
            "profile_photo": "https://pbs.twimg.com/profile_images/1592134201297469441/zIbMHw24_normal.png"
        },
        "metadata": {
            "pontuation_mentions": 12,
            "lang": "en",
            "location": "New York",
            "links": [
                {
                    "description": "While the families believed their children worked at a normal call center, the office was in fact run by the Jalisco New Generation cartel, Mexico’s most violent gang.",
                    "display_url": "fox5ny.com/news/drug-cart…",
                    "end": 192,
                    "expanded_url": "https://www.fox5ny.com/news/drug-cartel-killed-young-workers-call-center-placed-bodies-in-bags-police?taid=6480f363d4faf0000139bc0c&utm_campaign=trueanthem&utm_medium=trueanthem&utm_source=twitter",
                    "images": [
                        {
                            "height": 720,
                            "url": "https://pbs.twimg.com/news_img/1666554495856267271/9KiknOJd?format=jpg&name=orig",
                            "width": 1280
                        },
                        {
                            "height": 150,
                            "url": "https://pbs.twimg.com/news_img/1666554495856267271/9KiknOJd?format=jpg&name=150x150",
                            "width": 150
                        }
                    ],
                    "start": 169,
                    "status": 200,
                    "title": "Drug cartel killed 8 young workers at call center, placed bodies in bags: police",
                    "unwound_url": "https://www.fox5ny.com/news/drug-cartel-killed-young-workers-call-center-placed-bodies-in-bags-police?taid=6480f363d4faf0000139bc0c&utm_campaign=trueanthem&utm_medium=trueanthem&utm_source=twitter",
                    "url": "https://t.co/7VwlOSbO8r"
                }
            ],
            "media": null,
            "context": [
                {
                    "end": 130,
                    "normalized_text": "Jalisco New Generation",
                    "probability": 0.6363,
                    "start": 109,
                    "type": "Other"
                },
                {
                    "end": 145,
                    "normalized_text": "Mexico",
                    "probability": 0.781,
                    "start": 140,
                    "type": "Place"
                }
            ],
            "public_metrics": {
                "bookmark_count": 0,
                "impression_count": 82959,
                "like_count": 232,
                "quote_count": 11,
                "reply_count": 24,
                "retweet_count": 98
            }
        }
    },
    "In the first 18 months of life, a child will be given 10-15 different vaccinations   Are they really all necessary and been proven to be as safe and effective as the Covid vaccine?  Is “the science settled” or is this about profits for drug companies?": {
        "id_tweet": "1666554255996485633",
        "query": {
            "id": 5,
            "query": "\"drug\" (\"children\" OR \"child\" OR \"kid\" OR \"youngster\" OR \"minor\" OR \"teenager\" OR \"teen\" OR \"infant\" OR \"adolescent\" OR \"juvenile\" OR \"youth\" OR \"pediatrics\" OR \"neonatal\") -is:retweet -is:quote -is:reply",
            "main_topic": "substance abuse",
            "topic": "drug"
        },
        "result": "In the first 18 months of life, a child will be given 10-15 different vaccinations \n\nAre they really all necessary and been proven to be as safe and effective as the Covid vaccine?\n\nIs “the science settled” or is this about profits for drug companies?",
        "user": {
            "username": "jakeshieldsajj",
            "name": "Jake Shields",
            "verified": true,
            "profile_photo": "https://pbs.twimg.com/profile_images/1486627615116959745/Sen8DgAC_normal.jpg"
        },
        "metadata": {
            "pontuation_mentions": 20,
            "lang": "en",
            "location": null,
            "links": null,
            "media": null,
            "context": [
                {
                    "end": 178,
                    "normalized_text": "Covid vaccine",
                    "probability": 0.7501,
                    "start": 166,
                    "type": "Other"
                }
            ],
            "public_metrics": {
                "bookmark_count": 14,
                "impression_count": 51436,
                "like_count": 952,
                "quote_count": 7,
                "reply_count": 187,
                "retweet_count": 105
            }
        }
    },
    "Judge threatens to jail Hunter Biden for up to 6 months if he doesn't appear for questioning about his finances in his child support suit": {
        "id_tweet": "1666554185934950403",
        "query": {
            "id": 5,
            "query": "\"drug\" (\"children\" OR \"child\" OR \"kid\" OR \"youngster\" OR \"minor\" OR \"teenager\" OR \"teen\" OR \"infant\" OR \"adolescent\" OR \"juvenile\" OR \"youth\" OR \"pediatrics\" OR \"neonatal\") -is:retweet -is:quote -is:reply",
            "main_topic": "substance abuse",
            "topic": "drug"
        },
        "result": "Judge threatens to jail Hunter Biden for up to 6 months if he doesn't appear for questioning about his finances in his child support suit https://t.co/P9SVpMn0s9 via @Yahoo gun toting, drug taking, womanizing is Hunter Biden!  Plus money laundering!",
        "user": {
            "username": "ArrowTSmith",
            "name": "Arrow Smith",
            "verified": false,
            "profile_photo": "https://pbs.twimg.com/profile_images/1526665802417680384/du5H_pet_normal.png"
        },
        "metadata": {
            "pontuation_mentions": 1,
            "lang": "en",
            "location": null,
            "links": [
                {
                    "description": "Judge Holly Meyer ordered the first son to appear in an Arkansas court next month to explain his finances in the child support lawsuit with his ex.",
                    "display_url": "news.yahoo.com/judge-threaten…",
                    "end": 161,
                    "expanded_url": "https://news.yahoo.com/judge-threatens-jail-hunter-biden-180743222.html?soc_src=social-sh&soc_trk=tw&tsrc=twtr",
                    "images": [
                        {
                            "height": 900,
                            "url": "https://pbs.twimg.com/news_img/1666522938047189007/J1uJ3f61?format=jpg&name=orig",
                            "width": 1200
                        },
                        {
                            "height": 150,
                            "url": "https://pbs.twimg.com/news_img/1666522938047189007/J1uJ3f61?format=jpg&name=150x150",
                            "width": 150
                        }
                    ],
                    "start": 138,
                    "status": 200,
                    "title": "Judge threatens to jail Hunter Biden for up to 6 months if he doesn't appear for questioning about his finances in his child support suit",
                    "unwound_url": "https://news.yahoo.com/judge-threatens-jail-hunter-biden-180743222.html?soc_src=social-sh&soc_trk=tw&tsrc=twtr",
                    "url": "https://t.co/P9SVpMn0s9"
                }
            ],
            "media": null,
            "context": [
                {
                    "end": 35,
                    "normalized_text": "Hunter Biden",
                    "probability": 0.8062,
                    "start": 24,
                    "type": "Person"
                },
                {
                    "end": 223,
                    "normalized_text": "Hunter Biden",
                    "probability": 0.8383,
                    "start": 212,
                    "type": "Person"
                }
            ],
            "public_metrics": {
                "bookmark_count": 0,
                "impression_count": 40,
                "like_count": 2,
                "quote_count": 0,
                "reply_count": 0,
                "retweet_count": 0
            }
        }
    },
    "Lots of mothers, grandmothers ready to form and army to go after drug dealers and those that invite other to get drugged or get drunk...We would surely form an army if the communities were close to each other and knock on doors.  we want good places for children to grow up in.": {
        "id_tweet": "1666549545772236800",
        "query": {
            "id": 5,
            "query": "\"drug\" (\"children\" OR \"child\" OR \"kid\" OR \"youngster\" OR \"minor\" OR \"teenager\" OR \"teen\" OR \"infant\" OR \"adolescent\" OR \"juvenile\" OR \"youth\" OR \"pediatrics\" OR \"neonatal\") -is:retweet -is:quote -is:reply",
            "main_topic": "substance abuse",
            "topic": "drug"
        },
        "result": "Lots of mothers, grandmothers ready to form and army to go after drug dealers and those that invite other to get drugged or get drunk...We would surely form an army if the communities were close to each other and knock on doors. \nwe want good places for children to grow up in. https://t.co/LiZ4cT4eXw",
        "user": {
            "username": "ManitokThompson",
            "name": "Manitok ᒪᓃᑐᖅ",
            "verified": false,
            "profile_photo": "https://pbs.twimg.com/profile_images/1567616382891692035/pjRs3kew_normal.jpg"
        },
        "metadata": {
            "pontuation_mentions": 1,
            "lang": "en",
            "location": "Carleton Place, Ontario ",
            "links": [
                {
                    "display_url": "pic.twitter.com/LiZ4cT4eXw",
                    "end": 301,
                    "expanded_url": "https://twitter.com/ManitokThompson/status/1666549545772236800/photo/1",
                    "media_key": "3_1666549542278385664",
                    "start": 278,
                    "url": "https://t.co/LiZ4cT4eXw"
                }
            ],
            "media": [
                {
                    "media_key": "3_1666549542278385664",
                    "type": "photo",
                    "url": "https://pbs.twimg.com/media/FyDF-pwX0AAKvdV.jpg"
                }
            ],
            "context": null,
            "public_metrics": {
                "bookmark_count": 0,
                "impression_count": 249,
                "like_count": 6,
                "quote_count": 1,
                "reply_count": 1,
                "retweet_count": 1
            }
        }
    },
    "Paying $4,320.00 because my credit score is good. Not sure where the money is going. Might be for crack pipes, drug needles, illegal immigrant housing, or knives for lopping off children’s cocks. I’m just glad my hard work and paying off my loans is so rewarding.": {
        "id_tweet": "1666548472475009024",
        "query": {
            "id": 5,
            "query": "\"drug\" (\"children\" OR \"child\" OR \"kid\" OR \"youngster\" OR \"minor\" OR \"teenager\" OR \"teen\" OR \"infant\" OR \"adolescent\" OR \"juvenile\" OR \"youth\" OR \"pediatrics\" OR \"neonatal\") -is:retweet -is:quote -is:reply",
            "main_topic": "substance abuse",
            "topic": "drug"
        },
        "result": "Paying $4,320.00 because my credit score is good. Not sure where the money is going. Might be for crack pipes, drug needles, illegal immigrant housing, or knives for lopping off children’s cocks. I’m just glad my hard work and paying off my loans is so rewarding.",
        "user": {
            "username": "tim3773",
            "name": "Tim Flynn",
            "verified": false,
            "profile_photo": "https://pbs.twimg.com/profile_images/1467868678305763330/ACZ_A7-Q_normal.jpg"
        },
        "metadata": {
            "pontuation_mentions": 1,
            "lang": "en",
            "location": null,
            "links": null,
            "media": null,
            "context": null,
            "public_metrics": {
                "bookmark_count": 0,
                "impression_count": 154,
                "like_count": 3,
                "quote_count": 0,
                "reply_count": 1,
                "retweet_count": 0
            }
        }
    },
    "4762439😶😜drug central purpose   The crippled child tumbled down the stairs and was badly hurt": {
        "id_tweet": "1666546805621030912",
        "query": {
            "id": 5,
            "query": "\"drug\" (\"children\" OR \"child\" OR \"kid\" OR \"youngster\" OR \"minor\" OR \"teenager\" OR \"teen\" OR \"infant\" OR \"adolescent\" OR \"juvenile\" OR \"youth\" OR \"pediatrics\" OR \"neonatal\") -is:retweet -is:quote -is:reply",
            "main_topic": "substance abuse",
            "topic": "drug"
        },
        "result": "4762439😶😜drug central purpose \n The crippled child tumbled down the stairs and was badly hurt",
        "user": {
            "username": "mertoli58",
            "name": "天津上门/佛山上门/无锡上门/合肥上门/东莞上门/厦门上门/西安上门/上海上门/北京上门/深圳上门",
            "verified": false,
            "profile_photo": "https://pbs.twimg.com/profile_images/516631505435914240/FGn0qRb0_normal.jpeg"
        },
        "metadata": {
            "pontuation_mentions": 1,
            "lang": "en",
            "location": null,
            "links": null,
            "media": null,
            "context": null,
            "public_metrics": {
                "bookmark_count": 0,
                "impression_count": 0,
                "like_count": 0,
                "quote_count": 0,
                "reply_count": 0,
                "retweet_count": 0
            }
        }
    },
    "// Info about teen koury ☕️ . .  ( tw 4 drug abuse &amp; drinking ) ( click the thread )": {
        "id_tweet": "1666545762228903937",
        "query": {
            "id": 5,
            "query": "\"drug\" (\"children\" OR \"child\" OR \"kid\" OR \"youngster\" OR \"minor\" OR \"teenager\" OR \"teen\" OR \"infant\" OR \"adolescent\" OR \"juvenile\" OR \"youth\" OR \"pediatrics\" OR \"neonatal\") -is:retweet -is:quote -is:reply",
            "main_topic": "substance abuse",
            "topic": "drug"
        },
        "result": "// Info about teen koury ☕️ . . \n( tw 4 drug abuse &amp; drinking )\n( click the thread ) https://t.co/WqspkaoB2c",
        "user": {
            "username": "urmomlovesrne",
            "name": "koury 🪴 ( teen )",
            "verified": false,
            "profile_photo": "https://pbs.twimg.com/profile_images/1666556984517181446/kzhtKKQO_normal.jpg"
        },
        "metadata": {
            "pontuation_mentions": 1,
            "lang": "en",
            "location": "★ he/him : proship dni",
            "links": [
                {
                    "display_url": "pic.twitter.com/WqspkaoB2c",
                    "end": 112,
                    "expanded_url": "https://twitter.com/urmomlovesrne/status/1666545762228903937/photo/1",
                    "media_key": "3_1666545758022127617",
                    "start": 89,
                    "url": "https://t.co/WqspkaoB2c"
                }
            ],
            "media": [
                {
                    "media_key": "3_1666545758022127617",
                    "type": "photo",
                    "url": "https://pbs.twimg.com/media/FyDCiYTX0AEl1mj.jpg"
                }
            ],
            "context": [
                {
                    "end": 23,
                    "normalized_text": "koury",
                    "probability": 0.3558,
                    "start": 19,
                    "type": "Other"
                }
            ],
            "public_metrics": {
                "bookmark_count": 0,
                "impression_count": 256,
                "like_count": 3,
                "quote_count": 0,
                "reply_count": 1,
                "retweet_count": 1
            }
        }
    },
    "The Justice System continues to FAIL it's people 🤯 meaning Your families, aunties, uncles, etc &amp; YOUR CHILDREN life's are in danger, kids aren't even protected nowadays by their own PARENTS not like before, DRUG ADDICTED  PARENTS ARE HAVING BABIES, or putting them in harms way,…": {
        "id_tweet": "1666545301874937856",
        "query": {
            "id": 5,
            "query": "\"drug\" (\"children\" OR \"child\" OR \"kid\" OR \"youngster\" OR \"minor\" OR \"teenager\" OR \"teen\" OR \"infant\" OR \"adolescent\" OR \"juvenile\" OR \"youth\" OR \"pediatrics\" OR \"neonatal\") -is:retweet -is:quote -is:reply",
            "main_topic": "substance abuse",
            "topic": "drug"
        },
        "result": "The Justice System continues to FAIL it's people 🤯\nmeaning Your families, aunties, uncles, etc &amp; YOUR CHILDREN life's are in danger, kids aren't even protected nowadays by their own PARENTS not like before, DRUG ADDICTED  PARENTS ARE HAVING BABIES, or putting them in harms way,… https://t.co/kQqEdoluWP",
        "user": {
            "username": "GTKINGOFFICIAL",
            "name": "Gabriel C. Hernandez🇲🇽",
            "verified": true,
            "profile_photo": "https://pbs.twimg.com/profile_images/1665432780959019008/IGgxSyWR_normal.jpg"
        },
        "metadata": {
            "pontuation_mentions": 20,
            "lang": "en",
            "location": "Worldwide🌏",
            "links": [
                {
                    "display_url": "twitter.com/i/web/status/1…",
                    "end": 307,
                    "expanded_url": "https://twitter.com/i/web/status/1666545301874937856",
                    "start": 284,
                    "url": "https://t.co/kQqEdoluWP"
                }
            ],
            "media": null,
            "context": null,
            "public_metrics": {
                "bookmark_count": 0,
                "impression_count": 27,
                "like_count": 0,
                "quote_count": 1,
                "reply_count": 0,
                "retweet_count": 0
            }
        }
    },
    "Jarett Bryant's, new feature film was exclusively shot in Eugene and Springfield. The film explores issues of youth homelessness and drug addiction.": {
        "id_tweet": "1666543049508372487",
        "query": {
            "id": 5,
            "query": "\"drug\" (\"children\" OR \"child\" OR \"kid\" OR \"youngster\" OR \"minor\" OR \"teenager\" OR \"teen\" OR \"infant\" OR \"adolescent\" OR \"juvenile\" OR \"youth\" OR \"pediatrics\" OR \"neonatal\") -is:retweet -is:quote -is:reply",
            "main_topic": "substance abuse",
            "topic": "drug"
        },
        "result": "Jarett Bryant's, new feature film was exclusively shot in Eugene and Springfield. The film explores issues of youth homelessness and drug addiction.\n\nhttps://t.co/VYb8g8s8Yz",
        "user": {
            "username": "KATUNews",
            "name": "KATU News",
            "verified": false,
            "profile_photo": "https://pbs.twimg.com/profile_images/900056981695643648/rj-SwZwH_normal.jpg"
        },
        "metadata": {
            "pontuation_mentions": 1,
            "lang": "en",
            "location": "Portland, Oregon",
            "links": [
                {
                    "description": "Local filmmaker, Jarrett Bryant's, new feature film, 'Maxie,' was exclusively shot in Eugene and Springfield. The film explores issues of youth homelessness and",
                    "display_url": "katu.com/news/local/loc…",
                    "end": 173,
                    "expanded_url": "https://katu.com/news/local/local-film-maker-creates-new-movie-focused-on-addiction",
                    "images": [
                        {
                            "height": 554,
                            "url": "https://pbs.twimg.com/news_img/1666543060560257029/U8tvDTzh?format=jpg&name=orig",
                            "width": 986
                        },
                        {
                            "height": 150,
                            "url": "https://pbs.twimg.com/news_img/1666543060560257029/U8tvDTzh?format=jpg&name=150x150",
                            "width": 150
                        }
                    ],
                    "start": 150,
                    "status": 200,
                    "title": "Local filmmaker creates new movie focused on addiction",
                    "unwound_url": "https://katu.com/news/local/local-film-maker-creates-new-movie-focused-on-addiction",
                    "url": "https://t.co/VYb8g8s8Yz"
                }
            ],
            "media": null,
            "context": [
                {
                    "end": 12,
                    "normalized_text": "Jarett Bryant",
                    "probability": 0.8478,
                    "start": 0,
                    "type": "Person"
                },
                {
                    "end": 63,
                    "normalized_text": "Eugene",
                    "probability": 0.4291,
                    "start": 58,
                    "type": "Place"
                },
                {
                    "end": 79,
                    "normalized_text": "Springfield",
                    "probability": 0.8724,
                    "start": 69,
                    "type": "Place"
                }
            ],
            "public_metrics": {
                "bookmark_count": 0,
                "impression_count": 1798,
                "like_count": 3,
                "quote_count": 0,
                "reply_count": 0,
                "retweet_count": 0
            }
        }
    },
    "I just witnessed a massacre..... A conservative kid embarrassed the 💩 out of a loser, video game playing, drug using, democrat, @Static_FX . @Static_FM gave up, and went back to doing drugs, and playing his video games. 😂 LOSER.": {
        "id_tweet": "1666542891366219780",
        "query": {
            "id": 5,
            "query": "\"drug\" (\"children\" OR \"child\" OR \"kid\" OR \"youngster\" OR \"minor\" OR \"teenager\" OR \"teen\" OR \"infant\" OR \"adolescent\" OR \"juvenile\" OR \"youth\" OR \"pediatrics\" OR \"neonatal\") -is:retweet -is:quote -is:reply",
            "main_topic": "substance abuse",
            "topic": "drug"
        },
        "result": "I just witnessed a massacre.....\nA conservative kid embarrassed the 💩 out of a loser, video game playing, drug using, democrat, @Static_FX . @Static_FM gave up, and went back to doing drugs, and playing his video games. 😂\nLOSER. https://t.co/LfO4khraqY",
        "user": {
            "username": "nations_steven",
            "name": "Patriot Groucho",
            "verified": false,
            "profile_photo": "https://pbs.twimg.com/profile_images/1633280663909433345/ulFKFhCo_normal.jpg"
        },
        "metadata": {
            "pontuation_mentions": 1,
            "lang": "en",
            "location": null,
            "links": [
                {
                    "display_url": "pic.twitter.com/LfO4khraqY",
                    "end": 252,
                    "expanded_url": "https://twitter.com/nations_steven/status/1666542891366219780/photo/1",
                    "media_key": "3_1666541267147169801",
                    "start": 229,
                    "url": "https://t.co/LfO4khraqY"
                }
            ],
            "media": [
                {
                    "media_key": "3_1666541267147169801",
                    "type": "photo",
                    "url": "https://pbs.twimg.com/media/FyC-c-fWIAkiEsv.jpg"
                }
            ],
            "context": null,
            "public_metrics": {
                "bookmark_count": 0,
                "impression_count": 28,
                "like_count": 4,
                "quote_count": 0,
                "reply_count": 1,
                "retweet_count": 1
            }
        }
    },
    "2 Charged In Napa Teen's Fentanyl Overdose Death": {
        "id_tweet": "1666539133710520325",
        "query": {
            "id": 5,
            "query": "\"drug\" (\"children\" OR \"child\" OR \"kid\" OR \"youngster\" OR \"minor\" OR \"teenager\" OR \"teen\" OR \"infant\" OR \"adolescent\" OR \"juvenile\" OR \"youth\" OR \"pediatrics\" OR \"neonatal\") -is:retweet -is:quote -is:reply",
            "main_topic": "substance abuse",
            "topic": "drug"
        },
        "result": "2 Charged In Napa Teen's Fentanyl Overdose Death https://t.co/tzKoJQZ4tc Thank you Napa Police for not letting drug dealers get away with this graduating seniors murder !",
        "user": {
            "username": "alverio08",
            "name": "Dreadhead Mom",
            "verified": false,
            "profile_photo": "https://pbs.twimg.com/profile_images/1652012854671982592/RiaflHW0_normal.jpg"
        },
        "metadata": {
            "pontuation_mentions": 1,
            "lang": "en",
            "location": null,
            "links": [
                {
                    "description": "A year after family members found Monica Flores, 17, dead in her bedroom, two Santa Rosa men have been charged in connection with her death.",
                    "display_url": "patch.com/california/nap…",
                    "end": 72,
                    "expanded_url": "https://patch.com/california/napavalley/2-charged-napa-teens-fentanyl-overdose-death?utm_source=twitter&utm_medium=web&utm_campaign=share",
                    "start": 49,
                    "status": 200,
                    "title": "2 Charged In Napa Teen's Fentanyl Overdose Death",
                    "unwound_url": "https://patch.com/california/napavalley/2-charged-napa-teens-fentanyl-overdose-death?utm_source=twitter&utm_medium=web&utm_campaign=share",
                    "url": "https://t.co/tzKoJQZ4tc"
                }
            ],
            "media": null,
            "context": [
                {
                    "end": 21,
                    "normalized_text": "Napa Teen",
                    "probability": 0.5483,
                    "start": 13,
                    "type": "Other"
                },
                {
                    "end": 32,
                    "normalized_text": "Fentanyl",
                    "probability": 0.5735,
                    "start": 25,
                    "type": "Other"
                },
                {
                    "end": 86,
                    "normalized_text": "Napa",
                    "probability": 0.5226,
                    "start": 83,
                    "type": "Organization"
                }
            ],
            "public_metrics": {
                "bookmark_count": 0,
                "impression_count": 34,
                "like_count": 1,
                "quote_count": 0,
                "reply_count": 0,
                "retweet_count": 0
            }
        }
    },
    "PCpl Precioso B Buenafe conducted information drive on Drug Awareness and Prevention Education to a group of children in barangay Laang, Lagangilang, Abra wherein discussed the adverse effects of illegal drugs abuse and how it destroys their future.": {
        "id_tweet": "1666537581503455233",
        "query": {
            "id": 5,
            "query": "\"drug\" (\"children\" OR \"child\" OR \"kid\" OR \"youngster\" OR \"minor\" OR \"teenager\" OR \"teen\" OR \"infant\" OR \"adolescent\" OR \"juvenile\" OR \"youth\" OR \"pediatrics\" OR \"neonatal\") -is:retweet -is:quote -is:reply",
            "main_topic": "substance abuse",
            "topic": "drug"
        },
        "result": "PCpl Precioso B Buenafe conducted information drive on Drug Awareness and Prevention Education to a group of children in barangay Laang, Lagangilang, Abra wherein discussed the adverse effects of illegal drugs abuse and how it destroys their future. https://t.co/9Pu6CJECVD",
        "user": {
            "username": "PNPLagangilang",
            "name": "PNPAbraLagangilang",
            "verified": false,
            "profile_photo": "https://pbs.twimg.com/profile_images/1457347670389919750/zqnRyH1i_normal.jpg"
        },
        "metadata": {
            "pontuation_mentions": 1,
            "lang": "en",
            "location": "Laang, Lagangilang, Abra",
            "links": [
                {
                    "display_url": "pic.twitter.com/9Pu6CJECVD",
                    "end": 273,
                    "expanded_url": "https://twitter.com/PNPLagangilang/status/1666537581503455233/photo/1",
                    "media_key": "3_1666537354654261252",
                    "start": 250,
                    "url": "https://t.co/9Pu6CJECVD"
                },
                {
                    "display_url": "pic.twitter.com/9Pu6CJECVD",
                    "end": 273,
                    "expanded_url": "https://twitter.com/PNPLagangilang/status/1666537581503455233/photo/1",
                    "media_key": "3_1666537375676211201",
                    "start": 250,
                    "url": "https://t.co/9Pu6CJECVD"
                },
                {
                    "display_url": "pic.twitter.com/9Pu6CJECVD",
                    "end": 273,
                    "expanded_url": "https://twitter.com/PNPLagangilang/status/1666537581503455233/photo/1",
                    "media_key": "3_1666537397415292937",
                    "start": 250,
                    "url": "https://t.co/9Pu6CJECVD"
                }
            ],
            "media": [
                {
                    "media_key": "3_1666537354654261252",
                    "type": "photo",
                    "url": "https://pbs.twimg.com/media/FyC65PUWIAQO6Zm.png"
                },
                {
                    "media_key": "3_1666537375676211201",
                    "type": "photo",
                    "url": "https://pbs.twimg.com/media/FyC66doXoAEIV7v.png"
                },
                {
                    "media_key": "3_1666537397415292937",
                    "type": "photo",
                    "url": "https://pbs.twimg.com/media/FyC67unXsAkonjB.png"
                }
            ],
            "context": [
                {
                    "end": 3,
                    "normalized_text": "PCpl",
                    "probability": 0.3891,
                    "start": 0,
                    "type": "Organization"
                },
                {
                    "end": 22,
                    "normalized_text": "B Buenafe",
                    "probability": 0.554,
                    "start": 14,
                    "type": "Other"
                },
                {
                    "end": 134,
                    "normalized_text": "Laang",
                    "probability": 0.462,
                    "start": 130,
                    "type": "Place"
                },
                {
                    "end": 147,
                    "normalized_text": "Lagangilang",
                    "probability": 0.7911,
                    "start": 137,
                    "type": "Place"
                },
                {
                    "end": 161,
                    "normalized_text": "Abra wherein",
                    "probability": 0.5766,
                    "start": 150,
                    "type": "Place"
                }
            ],
            "public_metrics": {
                "bookmark_count": 0,
                "impression_count": 38,
                "like_count": 2,
                "quote_count": 0,
                "reply_count": 0,
                "retweet_count": 9
            }
        }
    },
    "#DumbPrinceAndHisStupidWife har was doing drugs &amp; drinking underage since a young teenager. that’s been known for decades. he’s a known drug user, if not abuser, who’s never been held accountable for his unlawful behavior. it’s why he’s delusional now about the reality of life.": {
        "id_tweet": "1666536279390015489",
        "query": {
            "id": 5,
            "query": "\"drug\" (\"children\" OR \"child\" OR \"kid\" OR \"youngster\" OR \"minor\" OR \"teenager\" OR \"teen\" OR \"infant\" OR \"adolescent\" OR \"juvenile\" OR \"youth\" OR \"pediatrics\" OR \"neonatal\") -is:retweet -is:quote -is:reply",
            "main_topic": "substance abuse",
            "topic": "drug"
        },
        "result": "#DumbPrinceAndHisStupidWife har was doing drugs &amp; drinking underage since a young teenager. that’s been known for decades. he’s a known drug user, if not abuser, who’s never been held accountable for his unlawful behavior. it’s why he’s delusional now about the reality of life.",
        "user": {
            "username": "NJanswill",
            "name": "nan janswill",
            "verified": false,
            "profile_photo": "https://abs.twimg.com/sticky/default_profile_images/default_profile_normal.png"
        },
        "metadata": {
            "pontuation_mentions": 1,
            "lang": "en",
            "location": null,
            "links": null,
            "media": null,
            "context": null,
            "public_metrics": {
                "bookmark_count": 0,
                "impression_count": 1205,
                "like_count": 23,
                "quote_count": 0,
                "reply_count": 0,
                "retweet_count": 3
            }
        }
    },
    "“Children don’t deserve the remnants of drug use in the playground, or to lose loved ones to overdose. People who struggle with drug use shouldn’t have to hide in dark places to avoid having their health issues confronted with shame &amp; judgment.”  Opinion:": {
        "id_tweet": "1666535972920610821",
        "query": {
            "id": 5,
            "query": "\"drug\" (\"children\" OR \"child\" OR \"kid\" OR \"youngster\" OR \"minor\" OR \"teenager\" OR \"teen\" OR \"infant\" OR \"adolescent\" OR \"juvenile\" OR \"youth\" OR \"pediatrics\" OR \"neonatal\") -is:retweet -is:quote -is:reply",
            "main_topic": "substance abuse",
            "topic": "drug"
        },
        "result": "“Children don’t deserve the remnants of drug use in the playground, or to lose loved ones to overdose. People who struggle with drug use shouldn’t have to hide in dark places to avoid having their health issues confronted with shame &amp; judgment.”\n\nOpinion: https://t.co/2b5XJpF6oV",
        "user": {
            "username": "CityLimitsNews",
            "name": "City Limits",
            "verified": false,
            "profile_photo": "https://pbs.twimg.com/profile_images/935538505186455552/ZlAVLNKY_normal.jpg"
        },
        "metadata": {
            "pontuation_mentions": 1,
            "lang": "en",
            "location": "New York City",
            "links": [
                {
                    "description": "\"People who struggle with drug use shouldn’t have to hide in dark places to avoid having their health issues confronted with shame and judgment.\"",
                    "display_url": "bit.ly/43HlwOp",
                    "end": 283,
                    "expanded_url": "http://bit.ly/43HlwOp",
                    "images": [
                        {
                            "height": 781,
                            "url": "https://pbs.twimg.com/news_img/1664361869459480576/2Foa2qM-?format=jpg&name=orig",
                            "width": 1170
                        },
                        {
                            "height": 150,
                            "url": "https://pbs.twimg.com/news_img/1664361869459480576/2Foa2qM-?format=jpg&name=150x150",
                            "width": 150
                        }
                    ],
                    "start": 260,
                    "status": 200,
                    "title": "Opinion: Overdose Prevention Centers Help Make Communities Safer",
                    "unwound_url": "https://citylimits.org/2023/06/01/opinion-overdose-prevention-centers-help-make-communities-safer/",
                    "url": "https://t.co/2b5XJpF6oV"
                }
            ],
            "media": null,
            "context": null,
            "public_metrics": {
                "bookmark_count": 0,
                "impression_count": 251,
                "like_count": 0,
                "quote_count": 0,
                "reply_count": 0,
                "retweet_count": 0
            }
        }
    },
    "Earlier last month, six men and two women reported missing were feared dead after relatives notified local authorities that their children had not returned from work at a call centre near Guadalajara. The forensic examiners have confirmed that the body…": {
        "id_tweet": "1666535789382225920",
        "query": {
            "id": 5,
            "query": "\"drug\" (\"children\" OR \"child\" OR \"kid\" OR \"youngster\" OR \"minor\" OR \"teenager\" OR \"teen\" OR \"infant\" OR \"adolescent\" OR \"juvenile\" OR \"youth\" OR \"pediatrics\" OR \"neonatal\") -is:retweet -is:quote -is:reply",
            "main_topic": "substance abuse",
            "topic": "drug"
        },
        "result": "Earlier last month, six men and two women reported missing were feared dead after relatives notified local authorities that their children had not returned from work at a call centre near Guadalajara. The forensic examiners have confirmed that the body… https://t.co/1yE3AcaY0e",
        "user": {
            "username": "am1_news",
            "name": "AM1_NEWS",
            "verified": true,
            "profile_photo": "https://pbs.twimg.com/profile_images/1656455777874223105/FIeIe9EI_normal.jpg"
        },
        "metadata": {
            "pontuation_mentions": 20,
            "lang": "en",
            "location": "American Heartland",
            "links": [
                {
                    "description": "Earlier last month, six men and two women reported missing were feared dead after relatives notified local authorities that their children had not returned from work at a call centre near Guadalajara. The forensic examiners have confirmed that the body parts discovered are related to these missing call centre workers. The apparent motive of the brutal murder is due to the youths trying to leave their job at the centre, which was in fact run by the Jalisco New Generation cartel and specialised in scamming money from Americans and Canadians through fake offers to buy their timeshares. There are concerns over the safety of those thought to be working in call centres in Mexico, as they are believed to be a major employment source for young people and migrants who have English language skills. #crime",
                    "display_url": "dlvr.it/SqKD7c",
                    "end": 277,
                    "expanded_url": "http://dlvr.it/SqKD7c",
                    "images": [
                        {
                            "height": 800,
                            "url": "https://pbs.twimg.com/news_img/1666535794440572929/l8GUJ2gx?format=jpg&name=orig",
                            "width": 1200
                        },
                        {
                            "height": 150,
                            "url": "https://pbs.twimg.com/news_img/1666535794440572929/l8GUJ2gx?format=jpg&name=150x150",
                            "width": 150
                        }
                    ],
                    "start": 254,
                    "status": 200,
                    "title": "The Epoch Times: 8 Young Workers at Drug Cartel Call Center Killed, Bodies Placed in Bags",
                    "unwound_url": "https://am1.news/usconservative/topic/theepochtimes/6-slug-8-young-workers-at-drug-cartel-call-center-killed-bodies-placed-in-bags?utm_source=dlvr.it&utm_medium=twitter",
                    "url": "https://t.co/1yE3AcaY0e"
                }
            ],
            "media": null,
            "context": [
                {
                    "end": 198,
                    "normalized_text": "Guadalajara",
                    "probability": 0.9761,
                    "start": 188,
                    "type": "Place"
                }
            ],
            "public_metrics": {
                "bookmark_count": 0,
                "impression_count": 35,
                "like_count": 0,
                "quote_count": 0,
                "reply_count": 0,
                "retweet_count": 2
            }
        }
    },
    "Exciting news! Adopt4Life &amp; Drug Free Kids are partnering for a comprehensive, youth-informed webinar on cannabis &amp; mental health. Gain insights into talking to your kids about drugs &amp; supporting their emotional growth. Register now for free:": {
        "id_tweet": "1666535573916471297",
        "query": {
            "id": 5,
            "query": "\"drug\" (\"children\" OR \"child\" OR \"kid\" OR \"youngster\" OR \"minor\" OR \"teenager\" OR \"teen\" OR \"infant\" OR \"adolescent\" OR \"juvenile\" OR \"youth\" OR \"pediatrics\" OR \"neonatal\") -is:retweet -is:quote -is:reply",
            "main_topic": "substance abuse",
            "topic": "drug"
        },
        "result": "Exciting news! Adopt4Life &amp; Drug Free Kids are partnering for a comprehensive, youth-informed webinar on cannabis &amp; mental health. Gain insights into talking to your kids about drugs &amp; supporting their emotional growth. Register now for free: https://t.co/MOyHa13UdP https://t.co/4fFwPSRRyk",
        "user": {
            "username": "Adopt4LifeON",
            "name": "Adopt4Life",
            "verified": false,
            "profile_photo": "https://pbs.twimg.com/profile_images/1440715389722238977/7UaXxODu_normal.jpg"
        },
        "metadata": {
            "pontuation_mentions": 1,
            "lang": "en",
            "location": "Ontario",
            "links": [
                {
                    "description": "Join Our Webinar on Youth Cannabis Use and Mental Wellness. As a parent or caregiver, equipping yourself with knowledge about cannabis and mental health in youth is crucial. That's why we've partnered with Drug Free Kids to offer you this comprehensive webinar.",
                    "display_url": "ow.ly/zjCj50Oz7Fi",
                    "end": 278,
                    "expanded_url": "http://ow.ly/zjCj50Oz7Fi",
                    "start": 255,
                    "status": 200,
                    "title": "Spotlight on Cannabis: What every Parent/Caregiver Needs to Know — Adopt4Life",
                    "unwound_url": "https://www.adopt4life.com/events/spotlight-on-cannabis",
                    "url": "https://t.co/MOyHa13UdP"
                },
                {
                    "display_url": "pic.twitter.com/4fFwPSRRyk",
                    "end": 302,
                    "expanded_url": "https://twitter.com/Adopt4LifeON/status/1666535573916471297/photo/1",
                    "media_key": "3_1666535572444266496",
                    "start": 279,
                    "url": "https://t.co/4fFwPSRRyk"
                }
            ],
            "media": [
                {
                    "media_key": "3_1666535572444266496",
                    "type": "photo",
                    "url": "https://pbs.twimg.com/media/FyC5RgEXwAAEApF.jpg"
                }
            ],
            "context": [
                {
                    "end": 24,
                    "normalized_text": "Adopt4Life",
                    "probability": 0.6536,
                    "start": 15,
                    "type": "Other"
                }
            ],
            "public_metrics": {
                "bookmark_count": 0,
                "impression_count": 63,
                "like_count": 0,
                "quote_count": 0,
                "reply_count": 0,
                "retweet_count": 0
            }
        }
    },
    "Cambridge police use teenager's bike to chase and arrest him -": {
        "id_tweet": "1666534919730786305",
        "query": {
            "id": 5,
            "query": "\"drug\" (\"children\" OR \"child\" OR \"kid\" OR \"youngster\" OR \"minor\" OR \"teenager\" OR \"teen\" OR \"infant\" OR \"adolescent\" OR \"juvenile\" OR \"youth\" OR \"pediatrics\" OR \"neonatal\") -is:retweet -is:quote -is:reply",
            "main_topic": "substance abuse",
            "topic": "drug"
        },
        "result": "Cambridge police use teenager's bike to chase and arrest him - https://t.co/OSenxHGoSK{ \nBodycam footage shows a police officer pursuing a suspect who had dumped his bike and run away.Cambridgeshire Police said officers spotted a suspected drug deal while on patrol in Jesus Gr...",
        "user": {
            "username": "isearch247",
            "name": "Eric Thompson",
            "verified": false,
            "profile_photo": "https://pbs.twimg.com/profile_images/1193370798/search-icon_normal.png"
        },
        "metadata": {
            "pontuation_mentions": 1,
            "lang": "en",
            "location": null,
            "links": [
                {
                    "display_url": "newsatw.com/cambridge-poli…",
                    "end": 86,
                    "expanded_url": "https://newsatw.com/cambridge-police-use-teenagers-bike-to-chase-and-arrest-him/",
                    "start": 63,
                    "unwound_url": "https://newsatw.com/cambridge-police-use-teenagers-bike-to-chase-and-arrest-him/",
                    "url": "https://t.co/OSenxHGoSK"
                }
            ],
            "media": null,
            "context": [
                {
                    "end": 8,
                    "normalized_text": "Cambridge",
                    "probability": 0.6948,
                    "start": 0,
                    "type": "Place"
                },
                {
                    "end": 204,
                    "normalized_text": "Cambridgeshire Police",
                    "probability": 0.4779,
                    "start": 184,
                    "type": "Place"
                },
                {
                    "end": 273,
                    "normalized_text": "Jesus",
                    "probability": 0.4771,
                    "start": 269,
                    "type": "Person"
                }
            ],
            "public_metrics": {
                "bookmark_count": 0,
                "impression_count": 35,
                "like_count": 0,
                "quote_count": 0,
                "reply_count": 0,
                "retweet_count": 0
            }
        }
    },
    "What if I told you that some of our Politicians are funding   Drug Cartel  Child Sex Trafficking  Gun Cartel": {
        "id_tweet": "1666529870824853507",
        "query": {
            "id": 5,
            "query": "\"drug\" (\"children\" OR \"child\" OR \"kid\" OR \"youngster\" OR \"minor\" OR \"teenager\" OR \"teen\" OR \"infant\" OR \"adolescent\" OR \"juvenile\" OR \"youth\" OR \"pediatrics\" OR \"neonatal\") -is:retweet -is:quote -is:reply",
            "main_topic": "substance abuse",
            "topic": "drug"
        },
        "result": "What if I told you that some of our Politicians are funding \n\nDrug Cartel \nChild Sex Trafficking \nGun Cartel",
        "user": {
            "username": "Patriot336",
            "name": "THE PATRIOT 🇺🇸 FIREFIGHTER",
            "verified": false,
            "profile_photo": "https://pbs.twimg.com/profile_images/1622081691606032384/F_fFTmoN_normal.jpg"
        },
        "metadata": {
            "pontuation_mentions": 1,
            "lang": "en",
            "location": "Somewhere ",
            "links": null,
            "media": null,
            "context": null,
            "public_metrics": {
                "bookmark_count": 0,
                "impression_count": 40,
                "like_count": 1,
                "quote_count": 0,
                "reply_count": 1,
                "retweet_count": 1
            }
        }
    },
    "i need big bad pervy men to drug and violate my teen body 😵‍💫 #nsfwtwt #nsfw #horny #rubbing #bdsm #ageplay #cnc #rape #rapekink #noncon #ddlg #lxli #sizekink #taboo #cunny": {
        "id_tweet": "1666528194441236484",
        "query": {
            "id": 5,
            "query": "\"drug\" (\"children\" OR \"child\" OR \"kid\" OR \"youngster\" OR \"minor\" OR \"teenager\" OR \"teen\" OR \"infant\" OR \"adolescent\" OR \"juvenile\" OR \"youth\" OR \"pediatrics\" OR \"neonatal\") -is:retweet -is:quote -is:reply",
            "main_topic": "substance abuse",
            "topic": "drug"
        },
        "result": "i need big bad pervy men to drug and violate my teen body 😵‍💫 #nsfwtwt #nsfw #horny #rubbing #bdsm #ageplay #cnc #rape #rapekink #noncon #ddlg #lxli #sizekink #taboo #cunny https://t.co/YCpHJpHHKS",
        "user": {
            "username": "alexhermionehot",
            "name": "alex she/her",
            "verified": false,
            "profile_photo": "https://pbs.twimg.com/profile_images/1664015283919486980/ppZrAgt8_normal.jpg"
        },
        "metadata": {
            "pontuation_mentions": 1,
            "lang": "en",
            "location": null,
            "links": [
                {
                    "display_url": "pic.twitter.com/YCpHJpHHKS",
                    "end": 196,
                    "expanded_url": "https://twitter.com/alexhermionehot/status/1666528194441236484/photo/1",
                    "media_key": "3_1666528192562077698",
                    "start": 173,
                    "url": "https://t.co/YCpHJpHHKS"
                }
            ],
            "media": [
                {
                    "media_key": "3_1666528192562077698",
                    "type": "photo",
                    "url": "https://pbs.twimg.com/media/FyCyj73WIAIsQPc.jpg"
                }
            ],
            "context": [
                {
                    "end": 109,
                    "normalized_text": " #c",
                    "probability": 0.6867,
                    "start": 107,
                    "type": "Organization"
                }
            ],
            "public_metrics": {
                "bookmark_count": 5,
                "impression_count": 5104,
                "like_count": 41,
                "quote_count": 0,
                "reply_count": 1,
                "retweet_count": 0
            }
        }
    },
    "How about some of you prosecutor go after real criminals instead wasting money on these bull shit charges!!! Try  child molester,  drug cartel, murders theifs  , human trafficking. . .leave the innocent people along !!!!! STOP FUCKING WASTING OUR MONEY ON BULL SHIT CHARGES!!!!!!": {
        "id_tweet": "1666526342496526338",
        "query": {
            "id": 5,
            "query": "\"drug\" (\"children\" OR \"child\" OR \"kid\" OR \"youngster\" OR \"minor\" OR \"teenager\" OR \"teen\" OR \"infant\" OR \"adolescent\" OR \"juvenile\" OR \"youth\" OR \"pediatrics\" OR \"neonatal\") -is:retweet -is:quote -is:reply",
            "main_topic": "substance abuse",
            "topic": "drug"
        },
        "result": "How about some of you prosecutor go after real criminals instead wasting money on these bull shit charges!!! Try \nchild molester,  drug cartel, murders theifs  , human trafficking. . .leave the innocent people along !!!!!\nSTOP FUCKING WASTING OUR MONEY ON BULL SHIT CHARGES!!!!!!",
        "user": {
            "username": "LorrieM65208559",
            "name": "Lorrie MARTIN",
            "verified": false,
            "profile_photo": "https://pbs.twimg.com/profile_images/1347971046192852993/pS7QF79B_normal.jpg"
        },
        "metadata": {
            "pontuation_mentions": 1,
            "lang": "en",
            "location": null,
            "links": null,
            "media": null,
            "context": null,
            "public_metrics": {
                "bookmark_count": 0,
                "impression_count": 11,
                "like_count": 0,
                "quote_count": 0,
                "reply_count": 0,
                "retweet_count": 0
            }
        }
    },
    "Arizona Man Gets 5 Years In Prison After Trying To Sell Drugs Stuffed Inside Children’s Shark Pillow via @DailyCaller": {
        "id_tweet": "1666525745966116864",
        "query": {
            "id": 5,
            "query": "\"drug\" (\"children\" OR \"child\" OR \"kid\" OR \"youngster\" OR \"minor\" OR \"teenager\" OR \"teen\" OR \"infant\" OR \"adolescent\" OR \"juvenile\" OR \"youth\" OR \"pediatrics\" OR \"neonatal\") -is:retweet -is:quote -is:reply",
            "main_topic": "substance abuse",
            "topic": "drug"
        },
        "result": "Arizona Man Gets 5 Years In Prison After Trying To Sell Drugs Stuffed Inside Children’s Shark Pillow via @DailyCaller https://t.co/zcUxXgbkWc",
        "user": {
            "username": "Chris_1791",
            "name": "Chris 🇺🇸",
            "verified": true,
            "profile_photo": "https://pbs.twimg.com/profile_images/1515156640785391617/2YakrjcC_normal.jpg"
        },
        "metadata": {
            "pontuation_mentions": 20,
            "lang": "en",
            "location": "Philadelphia PA, USA",
            "links": [
                {
                    "description": "A drug bust involving a fentanyl-filled children's shark pillow along with 28 pounds of methamphetamine helped net an Arizona man a 70-month prison sentence.",
                    "display_url": "dlvr.it/SqK80X",
                    "end": 141,
                    "expanded_url": "http://dlvr.it/SqK80X",
                    "start": 118,
                    "status": 200,
                    "title": "Arizona Man Gets 5 Years In Prison After Trying To Sell Drugs Stuffed Inside Children’s Shark Pillow",
                    "unwound_url": "https://dailycaller.com/2023/06/07/shark-pillow-arizona-drug-bust-mall-fentanyl/?utm_source=dlvr.it&utm_medium=twitter",
                    "url": "https://t.co/zcUxXgbkWc"
                }
            ],
            "media": null,
            "context": [
                {
                    "end": 10,
                    "normalized_text": "Arizona Man",
                    "probability": 0.4742,
                    "start": 0,
                    "type": "Place"
                }
            ],
            "public_metrics": {
                "bookmark_count": 0,
                "impression_count": 46,
                "like_count": 1,
                "quote_count": 0,
                "reply_count": 0,
                "retweet_count": 0
            }
        }
    },
    "“Starving for freedom.”  SL with @AmoralEgotist   TWs: Possible mention of mutilation, drug use, knife, suicide ideation, conditioning, child neglect, mental &amp; physical abuse, gaslighting, institutionalisation.  Viewer discretion is advised.": {
        "id_tweet": "1666523078229106689",
        "query": {
            "id": 5,
            "query": "\"drug\" (\"children\" OR \"child\" OR \"kid\" OR \"youngster\" OR \"minor\" OR \"teenager\" OR \"teen\" OR \"infant\" OR \"adolescent\" OR \"juvenile\" OR \"youth\" OR \"pediatrics\" OR \"neonatal\") -is:retweet -is:quote -is:reply",
            "main_topic": "substance abuse",
            "topic": "drug"
        },
        "result": "“Starving for freedom.”\n\nSL with @AmoralEgotist \n\nTWs: Possible mention of mutilation, drug use, knife, suicide ideation, conditioning, child neglect, mental &amp; physical abuse, gaslighting, institutionalisation.\n\nViewer discretion is advised. https://t.co/22dnfE2tBb",
        "user": {
            "username": "HauntedVerve",
            "name": "Briony Lancaster | PARODY |",
            "verified": false,
            "profile_photo": "https://pbs.twimg.com/profile_images/1603810978193457173/joeJBpFw_normal.jpg"
        },
        "metadata": {
            "pontuation_mentions": 1,
            "lang": "en",
            "location": null,
            "links": [
                {
                    "display_url": "pic.twitter.com/22dnfE2tBb",
                    "end": 269,
                    "expanded_url": "https://twitter.com/HauntedVerve/status/1666523078229106689/photo/1",
                    "media_key": "3_1666523074299043840",
                    "start": 246,
                    "url": "https://t.co/22dnfE2tBb"
                }
            ],
            "media": [
                {
                    "media_key": "3_1666523074299043840",
                    "type": "photo",
                    "url": "https://pbs.twimg.com/media/FyCt6A2WIAAtTM-.jpg"
                }
            ],
            "context": null,
            "public_metrics": {
                "bookmark_count": 0,
                "impression_count": 37,
                "like_count": 1,
                "quote_count": 2,
                "reply_count": 1,
                "retweet_count": 0
            }
        }
    },
    "Democrats: Lives could be lost due to Republican walkout in Oregon Legislature": {
        "id_tweet": "1666521799083937797",
        "query": {
            "id": 5,
            "query": "\"drug\" (\"children\" OR \"child\" OR \"kid\" OR \"youngster\" OR \"minor\" OR \"teenager\" OR \"teen\" OR \"infant\" OR \"adolescent\" OR \"juvenile\" OR \"youth\" OR \"pediatrics\" OR \"neonatal\") -is:retweet -is:quote -is:reply",
            "main_topic": "substance abuse",
            "topic": "drug"
        },
        "result": "Democrats: Lives could be lost due to Republican walkout in Oregon Legislature https://t.co/MS6y11qnsH \n\nThis is some Democratic shit. They want to protect the drug addicts and homeless but refuse to protect the unborn and small children.",
        "user": {
            "username": "bwrightbra",
            "name": "Southern cracker",
            "verified": false,
            "profile_photo": "https://pbs.twimg.com/profile_images/1592308781127540745/xV2WzlbX_normal.png"
        },
        "metadata": {
            "pontuation_mentions": 1,
            "lang": "en",
            "location": null,
            "links": [
                {
                    "description": "SALEM, Ore. (AP) — Oregon Democratic lawmakers stood on the steps of the state Capitol Tuesday and implored Republicans, who have been boycotting the Senate for over a month, to return and vote on bills, saying lives are literally at stake. Several statehouses around the nation, including Montana and Tennessee, have been ideological battlegrounds this year. Republicans in the Oregon statehouse conducted walkouts in 2019, 2020 and 2021 to deny...",
                    "display_url": "msn.com/en-us/news/us/…",
                    "end": 102,
                    "expanded_url": "https://www.msn.com/en-us/news/us/democrats-lives-could-be-lost-due-to-republican-walkout-in-oregon-legislature/ar-AA1cdwal?ocid=msedgntp&cvid=a18f70a3cb124773bed2d9eb0da7d314&ei=233#comments",
                    "images": [
                        {
                            "height": 630,
                            "url": "https://pbs.twimg.com/news_img/1666521800300285972/u6Ac9Ild?format=jpg&name=orig",
                            "width": 1200
                        },
                        {
                            "height": 150,
                            "url": "https://pbs.twimg.com/news_img/1666521800300285972/u6Ac9Ild?format=jpg&name=150x150",
                            "width": 150
                        }
                    ],
                    "start": 79,
                    "status": 200,
                    "title": "Democrats: Lives could be lost due to Republican walkout in Oregon Legislature",
                    "unwound_url": "https://www.msn.com/en-us/news/us/democrats-lives-could-be-lost-due-to-republican-walkout-in-oregon-legislature/ar-AA1cdwal?ocid=msedgntp&cvid=a18f70a3cb124773bed2d9eb0da7d314&ei=233#comments",
                    "url": "https://t.co/MS6y11qnsH"
                }
            ],
            "media": null,
            "context": [
                {
                    "end": 8,
                    "normalized_text": "Democrats",
                    "probability": 0.6061,
                    "start": 0,
                    "type": "Organization"
                },
                {
                    "end": 77,
                    "normalized_text": "Oregon Legislature",
                    "probability": 0.7019,
                    "start": 60,
                    "type": "Organization"
                }
            ],
            "public_metrics": {
                "bookmark_count": 0,
                "impression_count": 11,
                "like_count": 0,
                "quote_count": 0,
                "reply_count": 0,
                "retweet_count": 0
            }
        }
    },
    "Quit being ridiculous with support for mental illness.  It's destroying our society and our children. Drug addicts don't make good parents...": {
        "id_tweet": "1666521490034925586",
        "query": {
            "id": 5,
            "query": "\"drug\" (\"children\" OR \"child\" OR \"kid\" OR \"youngster\" OR \"minor\" OR \"teenager\" OR \"teen\" OR \"infant\" OR \"adolescent\" OR \"juvenile\" OR \"youth\" OR \"pediatrics\" OR \"neonatal\") -is:retweet -is:quote -is:reply",
            "main_topic": "substance abuse",
            "topic": "drug"
        },
        "result": "Quit being ridiculous with support for mental illness. \nIt's destroying our society and our children.\nDrug addicts don't make good parents... https://t.co/3BwpUeR5SB",
        "user": {
            "username": "VenusPunk71",
            "name": "Captain of Beef Jerky (MJ Christ) 🍀",
            "verified": false,
            "profile_photo": "https://pbs.twimg.com/profile_images/1651017731221884928/JrxaaUrJ_normal.jpg"
        },
        "metadata": {
            "pontuation_mentions": 1,
            "lang": "en",
            "location": "Saskatoon, Saskatchewan",
            "links": [
                {
                    "display_url": "pic.twitter.com/3BwpUeR5SB",
                    "end": 165,
                    "expanded_url": "https://twitter.com/VenusPunk71/status/1666521490034925586/photo/1",
                    "media_key": "3_1666521478387343386",
                    "start": 142,
                    "url": "https://t.co/3BwpUeR5SB"
                },
                {
                    "display_url": "pic.twitter.com/3BwpUeR5SB",
                    "end": 165,
                    "expanded_url": "https://twitter.com/VenusPunk71/status/1666521490034925586/photo/1",
                    "media_key": "3_1666521483961573394",
                    "start": 142,
                    "url": "https://t.co/3BwpUeR5SB"
                },
                {
                    "display_url": "pic.twitter.com/3BwpUeR5SB",
                    "end": 165,
                    "expanded_url": "https://twitter.com/VenusPunk71/status/1666521490034925586/photo/1",
                    "media_key": "3_1666521486134222861",
                    "start": 142,
                    "url": "https://t.co/3BwpUeR5SB"
                }
            ],
            "media": [
                {
                    "media_key": "3_1666521478387343386",
                    "type": "photo",
                    "url": "https://pbs.twimg.com/media/FyCsdHnWIBo5olT.jpg"
                },
                {
                    "media_key": "3_1666521483961573394",
                    "type": "photo",
                    "url": "https://pbs.twimg.com/media/FyCsdcYWIBI7gpF.jpg"
                },
                {
                    "media_key": "3_1666521486134222861",
                    "type": "photo",
                    "url": "https://pbs.twimg.com/media/FyCsdkeWIA0S2ZB.jpg"
                }
            ],
            "context": null,
            "public_metrics": {
                "bookmark_count": 0,
                "impression_count": 15,
                "like_count": 0,
                "quote_count": 0,
                "reply_count": 0,
                "retweet_count": 0
            }
        }
    },
    "The Fentanyl Trafficking Bill has passed in South Carolina. The next step, being signed by Gov. McMaster.  (Photo is from an event in May by mothers who lost a child to the drug) @cn2news": {
        "id_tweet": "1666521030041411611",
        "query": {
            "id": 5,
            "query": "\"drug\" (\"children\" OR \"child\" OR \"kid\" OR \"youngster\" OR \"minor\" OR \"teenager\" OR \"teen\" OR \"infant\" OR \"adolescent\" OR \"juvenile\" OR \"youth\" OR \"pediatrics\" OR \"neonatal\") -is:retweet -is:quote -is:reply",
            "main_topic": "substance abuse",
            "topic": "drug"
        },
        "result": "The Fentanyl Trafficking Bill has passed in South Carolina. The next step, being signed by Gov. McMaster. \n(Photo is from an event in May by mothers who lost a child to the drug) @cn2news https://t.co/4Ntn9CUqG5",
        "user": {
            "username": "ReneeOneil_tv",
            "name": "Renee O'Neil",
            "verified": false,
            "profile_photo": "https://pbs.twimg.com/profile_images/879495249843847168/0yI6UKH5_normal.jpg"
        },
        "metadata": {
            "pontuation_mentions": 1,
            "lang": "en",
            "location": null,
            "links": [
                {
                    "display_url": "pic.twitter.com/4Ntn9CUqG5",
                    "end": 211,
                    "expanded_url": "https://twitter.com/ReneeOneil_tv/status/1666521030041411611/photo/1",
                    "media_key": "3_1666521025775902720",
                    "start": 188,
                    "url": "https://t.co/4Ntn9CUqG5"
                }
            ],
            "media": [
                {
                    "media_key": "3_1666521025775902720",
                    "type": "photo",
                    "url": "https://pbs.twimg.com/media/FyCsCxgXoAAbsio.jpg"
                }
            ],
            "context": [
                {
                    "end": 28,
                    "normalized_text": "Fentanyl Trafficking Bill",
                    "probability": 0.588,
                    "start": 4,
                    "type": "Other"
                },
                {
                    "end": 57,
                    "normalized_text": "South Carolina",
                    "probability": 0.9332,
                    "start": 44,
                    "type": "Place"
                },
                {
                    "end": 103,
                    "normalized_text": "McMaster",
                    "probability": 0.3558,
                    "start": 96,
                    "type": "Other"
                }
            ],
            "public_metrics": {
                "bookmark_count": 0,
                "impression_count": 61,
                "like_count": 1,
                "quote_count": 0,
                "reply_count": 0,
                "retweet_count": 1
            }
        }
    },
    "Authorities in Crawford County arrested a Prairie Du Chien man for 54 counts of drug and child porn-related charges.": {
        "id_tweet": "1666520444629819405",
        "query": {
            "id": 5,
            "query": "\"drug\" (\"children\" OR \"child\" OR \"kid\" OR \"youngster\" OR \"minor\" OR \"teenager\" OR \"teen\" OR \"infant\" OR \"adolescent\" OR \"juvenile\" OR \"youth\" OR \"pediatrics\" OR \"neonatal\") -is:retweet -is:quote -is:reply",
            "main_topic": "substance abuse",
            "topic": "drug"
        },
        "result": "Authorities in Crawford County arrested a Prairie Du Chien man for 54 counts of drug and child porn-related charges. https://t.co/OV4fndd3E1",
        "user": {
            "username": "news8news",
            "name": "WKBT News 8",
            "verified": false,
            "profile_photo": "https://pbs.twimg.com/profile_images/1602752287700656129/eCf8i7Ct_normal.jpg"
        },
        "metadata": {
            "pontuation_mentions": 1,
            "lang": "en",
            "location": "La Crosse, WI",
            "links": [
                {
                    "description": "PRAIRIE DU CHIEN, Wis. (WKBT) -- Authorities in Crawford County arrested a Prairie Du Chien man for 54 counts of drug and child porn-related charges.",
                    "display_url": "news8000.com/news/crime/pra…",
                    "end": 140,
                    "expanded_url": "https://www.news8000.com/news/crime/prairie-du-chien-man-arrested-for-54-counts-of-drug-trafficking-and-child-porn-possession/article_4d437754-055e-11ee-bc1b-83fb0e02b9b6.html",
                    "start": 117,
                    "status": 200,
                    "title": "Prairie Du Chien man arrested for 54 counts of drug trafficking and child porn possession",
                    "unwound_url": "https://www.news8000.com/news/crime/prairie-du-chien-man-arrested-for-54-counts-of-drug-trafficking-and-child-porn-possession/article_4d437754-055e-11ee-bc1b-83fb0e02b9b6.html",
                    "url": "https://t.co/OV4fndd3E1"
                }
            ],
            "media": null,
            "context": [
                {
                    "end": 29,
                    "normalized_text": "Crawford County",
                    "probability": 0.9836,
                    "start": 15,
                    "type": "Place"
                },
                {
                    "end": 57,
                    "normalized_text": "Prairie Du Chien",
                    "probability": 0.4593,
                    "start": 42,
                    "type": "Other"
                }
            ],
            "public_metrics": {
                "bookmark_count": 0,
                "impression_count": 214,
                "like_count": 0,
                "quote_count": 0,
                "reply_count": 0,
                "retweet_count": 0
            }
        }
    },
    "Head of ICE Retiring After Biden Administration 'Did Not Allow Officers to Do Their Job,' a Predecessor Says The Border Is Wide Open To Let Criminals &amp; Drug and Child Traffickers In": {
        "id_tweet": "1666519468346843144",
        "query": {
            "id": 5,
            "query": "\"drug\" (\"children\" OR \"child\" OR \"kid\" OR \"youngster\" OR \"minor\" OR \"teenager\" OR \"teen\" OR \"infant\" OR \"adolescent\" OR \"juvenile\" OR \"youth\" OR \"pediatrics\" OR \"neonatal\") -is:retweet -is:quote -is:reply",
            "main_topic": "substance abuse",
            "topic": "drug"
        },
        "result": "Head of ICE Retiring After Biden Administration 'Did Not Allow Officers to Do Their Job,' a Predecessor Says\nThe Border Is Wide Open To Let Criminals &amp; Drug and Child Traffickers In https://t.co/LKlBEnzuqU",
        "user": {
            "username": "jtinaglia",
            "name": "joe t",
            "verified": false,
            "profile_photo": "https://pbs.twimg.com/profile_images/1076149934154502144/BkWJgshM_normal.jpg"
        },
        "metadata": {
            "pontuation_mentions": 1,
            "lang": "en",
            "location": "Colorado",
            "links": [
                {
                    "display_url": "pic.twitter.com/LKlBEnzuqU",
                    "end": 209,
                    "expanded_url": "https://twitter.com/jtinaglia/status/1666519468346843144/photo/1",
                    "media_key": "3_1666519286368575508",
                    "start": 186,
                    "url": "https://t.co/LKlBEnzuqU"
                }
            ],
            "media": [
                {
                    "media_key": "3_1666519286368575508",
                    "type": "photo",
                    "url": "https://pbs.twimg.com/media/FyCqdhtWIBQc3kU.jpg"
                }
            ],
            "context": [
                {
                    "end": 10,
                    "normalized_text": "ICE",
                    "probability": 0.6771,
                    "start": 8,
                    "type": "Organization"
                }
            ],
            "public_metrics": {
                "bookmark_count": 0,
                "impression_count": 13,
                "like_count": 0,
                "quote_count": 0,
                "reply_count": 0,
                "retweet_count": 0
            }
        }
    },
    "While the families believed their children worked at a normal call center, the office was in fact run by the Jalisco New Generation cartel, Mexico's most violent gang.": {
        "id_tweet": "1666517936406667295",
        "query": {
            "id": 5,
            "query": "\"drug\" (\"children\" OR \"child\" OR \"kid\" OR \"youngster\" OR \"minor\" OR \"teenager\" OR \"teen\" OR \"infant\" OR \"adolescent\" OR \"juvenile\" OR \"youth\" OR \"pediatrics\" OR \"neonatal\") -is:retweet -is:quote -is:reply",
            "main_topic": "substance abuse",
            "topic": "drug"
        },
        "result": "While the families believed their children worked at a normal call center, the office was in fact run by the Jalisco New Generation cartel, Mexico's most violent gang.  https://t.co/UWxAsbLsPM",
        "user": {
            "username": "FOX26Houston",
            "name": "FOX26Houston",
            "verified": false,
            "profile_photo": "https://pbs.twimg.com/profile_images/1592192730083606529/1Gx-ws3J_normal.jpg"
        },
        "metadata": {
            "pontuation_mentions": 1,
            "lang": "en",
            "location": "Houston, Texas",
            "links": [
                {
                    "description": "While the families believed their children worked at a normal call center, the office was in fact run by the Jalisco New Generation cartel, Mexico’s most violent gang.",
                    "display_url": "fox26houston.com/news/drug-cart…",
                    "end": 192,
                    "expanded_url": "https://www.fox26houston.com/news/drug-cartel-killed-young-workers-call-center-placed-bodies-in-bags-police?taid=6480d165f016640001082c1d&utm_campaign=trueanthem&utm_medium=trueanthem&utm_source=twitter",
                    "images": [
                        {
                            "height": 720,
                            "url": "https://pbs.twimg.com/news_img/1666517979301814275/CqQu4z8v?format=jpg&name=orig",
                            "width": 1280
                        },
                        {
                            "height": 150,
                            "url": "https://pbs.twimg.com/news_img/1666517979301814275/CqQu4z8v?format=jpg&name=150x150",
                            "width": 150
                        }
                    ],
                    "start": 169,
                    "status": 200,
                    "title": "Drug cartel killed 8 young workers at call center, placed bodies in bags: police",
                    "unwound_url": "https://www.fox26houston.com/news/drug-cartel-killed-young-workers-call-center-placed-bodies-in-bags-police?taid=6480d165f016640001082c1d&utm_campaign=trueanthem&utm_medium=trueanthem&utm_source=twitter",
                    "url": "https://t.co/UWxAsbLsPM"
                }
            ],
            "media": null,
            "context": [
                {
                    "end": 130,
                    "normalized_text": "Jalisco New Generation",
                    "probability": 0.6368,
                    "start": 109,
                    "type": "Other"
                },
                {
                    "end": 145,
                    "normalized_text": "Mexico",
                    "probability": 0.7684,
                    "start": 140,
                    "type": "Place"
                }
            ],
            "public_metrics": {
                "bookmark_count": 0,
                "impression_count": 1655,
                "like_count": 4,
                "quote_count": 0,
                "reply_count": 0,
                "retweet_count": 1
            }
        }
    },
    "On 7th June, 2023 four officers from Ahafo Regional Command of Narcotics Control Commission, Ghana came to our school to educated our children from upper primary to JHS in drug abuse and its effects": {
        "id_tweet": "1666516944277610513",
        "query": {
            "id": 5,
            "query": "\"drug\" (\"children\" OR \"child\" OR \"kid\" OR \"youngster\" OR \"minor\" OR \"teenager\" OR \"teen\" OR \"infant\" OR \"adolescent\" OR \"juvenile\" OR \"youth\" OR \"pediatrics\" OR \"neonatal\") -is:retweet -is:quote -is:reply",
            "main_topic": "substance abuse",
            "topic": "drug"
        },
        "result": "On 7th June, 2023 four officers from Ahafo Regional Command of Narcotics Control Commission, Ghana came to our school to educated our children from upper primary to JHS in drug abuse and its effects",
        "user": {
            "username": "oseitutuprepsc1",
            "name": "@oseitutuprepschool",
            "verified": false,
            "profile_photo": "https://pbs.twimg.com/profile_images/1347601314084233223/kAdCn90J_normal.jpg"
        },
        "metadata": {
            "pontuation_mentions": 1,
            "lang": "en",
            "location": null,
            "links": null,
            "media": null,
            "context": [
                {
                    "end": 90,
                    "normalized_text": "Ahafo Regional Command of Narcotics Control Commission",
                    "probability": 0.4554,
                    "start": 37,
                    "type": "Other"
                },
                {
                    "end": 97,
                    "normalized_text": "Ghana",
                    "probability": 0.9325,
                    "start": 93,
                    "type": "Place"
                },
                {
                    "end": 167,
                    "normalized_text": "JHS",
                    "probability": 0.4579,
                    "start": 165,
                    "type": "Organization"
                }
            ],
            "public_metrics": {
                "bookmark_count": 0,
                "impression_count": 19,
                "like_count": 0,
                "quote_count": 0,
                "reply_count": 1,
                "retweet_count": 0
            }
        }
    },
    "I just saw a drug ad for \"idiopathic hypersomnia\" (i.e., I sleep too much but don't understand why.)  Considering most people and especially children don't get as much sleep as they're supposed to, I can't imagine this would be misused.": {
        "id_tweet": "1666516884886265856",
        "query": {
            "id": 5,
            "query": "\"drug\" (\"children\" OR \"child\" OR \"kid\" OR \"youngster\" OR \"minor\" OR \"teenager\" OR \"teen\" OR \"infant\" OR \"adolescent\" OR \"juvenile\" OR \"youth\" OR \"pediatrics\" OR \"neonatal\") -is:retweet -is:quote -is:reply",
            "main_topic": "substance abuse",
            "topic": "drug"
        },
        "result": "I just saw a drug ad for \"idiopathic hypersomnia\" (i.e., I sleep too much but don't understand why.)\n\nConsidering most people and especially children don't get as much sleep as they're supposed to, I can't imagine this would be misused.",
        "user": {
            "username": "FDAWhistleblow1",
            "name": "FDA Whistleblower",
            "verified": false,
            "profile_photo": "https://pbs.twimg.com/profile_images/1320434448169578501/TSacmGd-_normal.jpg"
        },
        "metadata": {
            "pontuation_mentions": 1,
            "lang": "en",
            "location": "Silver Spring, Maryland",
            "links": null,
            "media": null,
            "context": null,
            "public_metrics": {
                "bookmark_count": 0,
                "impression_count": 52,
                "like_count": 0,
                "quote_count": 0,
                "reply_count": 0,
                "retweet_count": 0
            }
        }
    },
    "Just heard about police in Brazil doing the most petty thing ever. So there's an underage drug dealer that has been let go so many times because they can't arrest a minor. Not for them to show up on his 18th birthday with cake": {
        "id_tweet": "1666515688138088464",
        "query": {
            "id": 5,
            "query": "\"drug\" (\"children\" OR \"child\" OR \"kid\" OR \"youngster\" OR \"minor\" OR \"teenager\" OR \"teen\" OR \"infant\" OR \"adolescent\" OR \"juvenile\" OR \"youth\" OR \"pediatrics\" OR \"neonatal\") -is:retweet -is:quote -is:reply",
            "main_topic": "substance abuse",
            "topic": "drug"
        },
        "result": "Just heard about police in Brazil doing the most petty thing ever.\nSo there's an underage drug dealer that has been let go so many times because they can't arrest a minor. Not for them to show up on his 18th birthday with cake",
        "user": {
            "username": "Euphoric_Levi",
            "name": "AJ Moziz",
            "verified": false,
            "profile_photo": "https://pbs.twimg.com/profile_images/1503415973923147778/iiHAdG-z_normal.jpg"
        },
        "metadata": {
            "pontuation_mentions": 1,
            "lang": "en",
            "location": "Federal Capital Territory, Nig",
            "links": null,
            "media": null,
            "context": [
                {
                    "end": 32,
                    "normalized_text": "Brazil",
                    "probability": 0.9829,
                    "start": 27,
                    "type": "Place"
                }
            ],
            "public_metrics": {
                "bookmark_count": 0,
                "impression_count": 116,
                "like_count": 0,
                "quote_count": 0,
                "reply_count": 2,
                "retweet_count": 0
            }
        }
    },
    "Burlington Vermont they are trying to kidnap kid for some context Vermont is a pretty safe area we’re basically zero kids get kidnappeI think the drug addicts are finally realizing they can make millions per childThis is a big deal and if it’s happening here it’s more than just": {
        "id_tweet": "1666512720970285057",
        "query": {
            "id": 5,
            "query": "\"drug\" (\"children\" OR \"child\" OR \"kid\" OR \"youngster\" OR \"minor\" OR \"teenager\" OR \"teen\" OR \"infant\" OR \"adolescent\" OR \"juvenile\" OR \"youth\" OR \"pediatrics\" OR \"neonatal\") -is:retweet -is:quote -is:reply",
            "main_topic": "substance abuse",
            "topic": "drug"
        },
        "result": "Burlington Vermont they are trying to kidnap kid for some context Vermont is a pretty safe area we’re basically zero kids get kidnappeI think the drug addicts are finally realizing they can make millions per childThis is a big deal and if it’s happening here it’s more than just https://t.co/8tlICqW61k",
        "user": {
            "username": "IbJami123",
            "name": "Jami Anderson",
            "verified": true,
            "profile_photo": "https://pbs.twimg.com/profile_images/1599988956543610880/rDe2cDMu_normal.jpg"
        },
        "metadata": {
            "pontuation_mentions": 20,
            "lang": "en",
            "location": "Commie California ",
            "links": [
                {
                    "display_url": "pic.twitter.com/8tlICqW61k",
                    "end": 302,
                    "expanded_url": "https://twitter.com/IbJami123/status/1666512720970285057/photo/1",
                    "media_key": "3_1666512714808827905",
                    "start": 279,
                    "url": "https://t.co/8tlICqW61k"
                }
            ],
            "media": [
                {
                    "media_key": "3_1666512714808827905",
                    "type": "photo",
                    "url": "https://pbs.twimg.com/media/FyCkfAvaIAEoqUS.jpg"
                }
            ],
            "context": [
                {
                    "end": 9,
                    "normalized_text": "Burlington",
                    "probability": 0.7216,
                    "start": 0,
                    "type": "Place"
                },
                {
                    "end": 17,
                    "normalized_text": "Vermont",
                    "probability": 0.6893,
                    "start": 11,
                    "type": "Place"
                },
                {
                    "end": 72,
                    "normalized_text": "Vermont",
                    "probability": 0.9662,
                    "start": 66,
                    "type": "Place"
                }
            ],
            "public_metrics": {
                "bookmark_count": 0,
                "impression_count": 481,
                "like_count": 2,
                "quote_count": 0,
                "reply_count": 0,
                "retweet_count": 0
            }
        }
    },
    "I spent 48 hours in juvenile hall for a DUI and it completely changed the trajectory of my life.   More people deserve this opportunity to change their path.   @SFPDChief @SFPDTenderloin @SFPDChief": {
        "id_tweet": "1666510647935504384",
        "query": {
            "id": 5,
            "query": "\"drug\" (\"children\" OR \"child\" OR \"kid\" OR \"youngster\" OR \"minor\" OR \"teenager\" OR \"teen\" OR \"infant\" OR \"adolescent\" OR \"juvenile\" OR \"youth\" OR \"pediatrics\" OR \"neonatal\") -is:retweet -is:quote -is:reply",
            "main_topic": "substance abuse",
            "topic": "drug"
        },
        "result": "I spent 48 hours in juvenile hall for a DUI and it completely changed the trajectory of my life. \n\nMore people deserve this opportunity to change their path. \n\n@SFPDChief @SFPDTenderloin @SFPDChief \n\nhttps://t.co/TdwI71uvGg",
        "user": {
            "username": "lilibalfour",
            "name": "Lili Balfour 🐕🏘📈 👩‍🍳🇺🇸",
            "verified": false,
            "profile_photo": "https://pbs.twimg.com/profile_images/1067885264549249024/PyOvD2YQ_normal.jpg"
        },
        "metadata": {
            "pontuation_mentions": 1,
            "lang": "en",
            "location": "Mars",
            "links": [
                {
                    "description": "San Francisco Mayor London Breed has become increasingly vocal about her goal to get...",
                    "display_url": "sfchronicle.com/sf/article/sf-…",
                    "end": 223,
                    "expanded_url": "https://www.sfchronicle.com/sf/article/sf-mayor-breed-arrests-drug-dealers-treatment-18135871.php",
                    "images": [
                        {
                            "height": 1366,
                            "url": "https://pbs.twimg.com/news_img/1666266881525686272/E9hyqcdU?format=jpg&name=orig",
                            "width": 2048
                        },
                        {
                            "height": 150,
                            "url": "https://pbs.twimg.com/news_img/1666266881525686272/E9hyqcdU?format=jpg&name=150x150",
                            "width": 150
                        }
                    ],
                    "start": 200,
                    "status": 200,
                    "title": "S.F. Mayor Breed told police to arrest more drug users. Will that get them into treatment?",
                    "unwound_url": "https://www.sfchronicle.com/sf/article/sf-mayor-breed-arrests-drug-dealers-treatment-18135871.php",
                    "url": "https://t.co/TdwI71uvGg"
                }
            ],
            "media": null,
            "context": [
                {
                    "end": 42,
                    "normalized_text": "DUI",
                    "probability": 0.5354,
                    "start": 40,
                    "type": "Other"
                }
            ],
            "public_metrics": {
                "bookmark_count": 0,
                "impression_count": 39,
                "like_count": 0,
                "quote_count": 0,
                "reply_count": 0,
                "retweet_count": 0
            }
        }
    },
    "protection of minor children of bosses and drug traffickers, memorandum of understanding signed - Libero Quotidiano": {
        "id_tweet": "1666510105741762565",
        "query": {
            "id": 5,
            "query": "\"drug\" (\"children\" OR \"child\" OR \"kid\" OR \"youngster\" OR \"minor\" OR \"teenager\" OR \"teen\" OR \"infant\" OR \"adolescent\" OR \"juvenile\" OR \"youth\" OR \"pediatrics\" OR \"neonatal\") -is:retweet -is:quote -is:reply",
            "main_topic": "substance abuse",
            "topic": "drug"
        },
        "result": "protection of minor children of bosses and drug traffickers, memorandum of understanding signed - Libero Quotidiano\nhttps://t.co/3Zb0Ii3TkQ",
        "user": {
            "username": "jaunnewsusa",
            "name": "Jaun News Usa",
            "verified": false,
            "profile_photo": "https://pbs.twimg.com/profile_images/1428965910631616515/URzRTj2__normal.png"
        },
        "metadata": {
            "pontuation_mentions": 1,
            "lang": "en",
            "location": null,
            "links": [
                {
                    "description": "Palermo, 7 June. (Adnkronos) - The memorandum of understanding signed today at the Palace of Justice in Palermo between the Attorney General at the Court of",
                    "display_url": "techjaun.com/protection-of-…",
                    "end": 139,
                    "expanded_url": "https://techjaun.com/protection-of-minor-children-of-bosses-and-drug-traffickers-memorandum-of-understanding-signed-libero-quotidiano/?feed_id=7337&_unique_id=6480ca19cc36c",
                    "images": [
                        {
                            "height": 202,
                            "url": "https://pbs.twimg.com/news_img/1666510111202746396/qeQtNepi?format=jpg&name=orig",
                            "width": 610
                        },
                        {
                            "height": 150,
                            "url": "https://pbs.twimg.com/news_img/1666510111202746396/qeQtNepi?format=jpg&name=150x150",
                            "width": 150
                        }
                    ],
                    "start": 116,
                    "status": 200,
                    "title": "protection of minor children of bosses and drug traffickers, memorandum of understanding signed - Libero Quotidiano - Tech Jaun",
                    "unwound_url": "https://techjaun.com/protection-of-minor-children-of-bosses-and-drug-traffickers-memorandum-of-understanding-signed-libero-quotidiano/?feed_id=7337&_unique_id=6480ca19cc36c",
                    "url": "https://t.co/3Zb0Ii3TkQ"
                }
            ],
            "media": null,
            "context": [
                {
                    "end": 114,
                    "normalized_text": "Libero Quotidiano",
                    "probability": 0.9167,
                    "start": 98,
                    "type": "Other"
                }
            ],
            "public_metrics": {
                "bookmark_count": 0,
                "impression_count": 2,
                "like_count": 0,
                "quote_count": 0,
                "reply_count": 0,
                "retweet_count": 0
            }
        }
    },
    "It's been a busy week for @MCSOnews! MCSO has apprehended a total of four individuals for a range of charges, from drug trafficking to sexual assault on a minor. Thank you, officers, for getting these dangerous criminals off the streets.": {
        "id_tweet": "1666509693223677955",
        "query": {
            "id": 5,
            "query": "\"drug\" (\"children\" OR \"child\" OR \"kid\" OR \"youngster\" OR \"minor\" OR \"teenager\" OR \"teen\" OR \"infant\" OR \"adolescent\" OR \"juvenile\" OR \"youth\" OR \"pediatrics\" OR \"neonatal\") -is:retweet -is:quote -is:reply",
            "main_topic": "substance abuse",
            "topic": "drug"
        },
        "result": "It's been a busy week for @MCSOnews! MCSO has apprehended a total of four individuals for a range of charges, from drug trafficking to sexual assault on a minor. Thank you, officers, for getting these dangerous criminals off the streets.\n\nhttps://t.co/xIlLYzaJXi https://t.co/zepU0kJ9se",
        "user": {
            "username": "FLSheriffs",
            "name": "Florida Sheriffs Association",
            "verified": true,
            "profile_photo": "https://pbs.twimg.com/profile_images/1662193263820898304/-fEnFbSQ_normal.jpg"
        },
        "metadata": {
            "pontuation_mentions": 20,
            "lang": "en",
            "location": "Tallahassee, FL",
            "links": [
                {
                    "description": "The Monroe County Sheriff’s Office and partner agencies have had a busy week in and out of the Florida Keys.",
                    "display_url": "keysnews.com/news/crime/sex…",
                    "end": 262,
                    "expanded_url": "https://www.keysnews.com/news/crime/sex-crime-drug-arrests-keep-cops-busy/article_771386fa-0482-11ee-acd8-4fb2a72ea159.html",
                    "images": [
                        {
                            "height": 315,
                            "url": "https://pbs.twimg.com/news_img/1666509694477672453/ZV1qWU4k?format=jpg&name=orig",
                            "width": 600
                        },
                        {
                            "height": 150,
                            "url": "https://pbs.twimg.com/news_img/1666509694477672453/ZV1qWU4k?format=jpg&name=150x150",
                            "width": 150
                        }
                    ],
                    "start": 239,
                    "status": 200,
                    "title": "Sex crime, drug arrests keep cops busy",
                    "unwound_url": "https://www.keysnews.com/news/crime/sex-crime-drug-arrests-keep-cops-busy/article_771386fa-0482-11ee-acd8-4fb2a72ea159.html",
                    "url": "https://t.co/xIlLYzaJXi"
                },
                {
                    "display_url": "pic.twitter.com/zepU0kJ9se",
                    "end": 286,
                    "expanded_url": "https://twitter.com/FLSheriffs/status/1666509693223677955/photo/1",
                    "media_key": "3_1666509689947824128",
                    "start": 263,
                    "url": "https://t.co/zepU0kJ9se"
                }
            ],
            "media": [
                {
                    "media_key": "3_1666509689947824128",
                    "type": "photo",
                    "url": "https://pbs.twimg.com/media/FyChu8QWIAA5F8A.jpg"
                }
            ],
            "context": [
                {
                    "end": 40,
                    "normalized_text": "MCSO",
                    "probability": 0.5906,
                    "start": 37,
                    "type": "Other"
                }
            ],
            "public_metrics": {
                "bookmark_count": 0,
                "impression_count": 216,
                "like_count": 3,
                "quote_count": 0,
                "reply_count": 0,
                "retweet_count": 0
            }
        }
    },
    "Now she is a frail, feeble, frantic nervous wreck. I'm not such better myself. DRUG CARTEL!! IRA!! TERRORIST ATTACKS TO MY/OUR HOMES!! CHILD PORNOGRAPHY!! To stop a stupid Tv show! Couldn't have that kind of attention now!!": {
        "id_tweet": "1666505998641537040",
        "query": {
            "id": 5,
            "query": "\"drug\" (\"children\" OR \"child\" OR \"kid\" OR \"youngster\" OR \"minor\" OR \"teenager\" OR \"teen\" OR \"infant\" OR \"adolescent\" OR \"juvenile\" OR \"youth\" OR \"pediatrics\" OR \"neonatal\") -is:retweet -is:quote -is:reply",
            "main_topic": "substance abuse",
            "topic": "drug"
        },
        "result": "Now she is a frail, feeble, frantic nervous wreck. I'm not such better myself. DRUG CARTEL!! IRA!! TERRORIST ATTACKS TO MY/OUR HOMES!! CHILD PORNOGRAPHY!! To stop a stupid Tv show! Couldn't have that kind of attention now!!",
        "user": {
            "username": "WallytheWorm6",
            "name": "Catherine Gàil Moorehouse-Waldron",
            "verified": false,
            "profile_photo": "https://pbs.twimg.com/profile_images/1663535335844741121/Qreoi7jE_normal.jpg"
        },
        "metadata": {
            "pontuation_mentions": 1,
            "lang": "en",
            "location": "Down a rabbit hole",
            "links": null,
            "media": null,
            "context": [
                {
                    "end": 89,
                    "normalized_text": "CARTEL",
                    "probability": 0.3924,
                    "start": 84,
                    "type": "Person"
                }
            ],
            "public_metrics": {
                "bookmark_count": 0,
                "impression_count": 8,
                "like_count": 0,
                "quote_count": 0,
                "reply_count": 0,
                "retweet_count": 0
            }
        }
    },
    "We are excited to announce we are now selling pill-swallowing trainer kits!  With the number of drug shortages, especially for kids, now is the perfect time to teach your child how to swallow pills.  Purchase your kit today! Consultations can be made by appointment if needed.": {
        "id_tweet": "1666505633460367362",
        "query": {
            "id": 5,
            "query": "\"drug\" (\"children\" OR \"child\" OR \"kid\" OR \"youngster\" OR \"minor\" OR \"teenager\" OR \"teen\" OR \"infant\" OR \"adolescent\" OR \"juvenile\" OR \"youth\" OR \"pediatrics\" OR \"neonatal\") -is:retweet -is:quote -is:reply",
            "main_topic": "substance abuse",
            "topic": "drug"
        },
        "result": "We are excited to announce we are now selling pill-swallowing trainer kits!\n\nWith the number of drug shortages, especially for kids, now is the perfect time to teach your child how to swallow pills.\n\nPurchase your kit today! Consultations can be made by appointment if needed. https://t.co/wLd5ymeqlG",
        "user": {
            "username": "KristenPharmacy",
            "name": "Kristen's Pharmacy",
            "verified": false,
            "profile_photo": "https://pbs.twimg.com/profile_images/1304514698323337222/bS8UnzGY_normal.jpg"
        },
        "metadata": {
            "pontuation_mentions": 1,
            "lang": "en",
            "location": "Southampton, ON",
            "links": [
                {
                    "display_url": "pic.twitter.com/wLd5ymeqlG",
                    "end": 300,
                    "expanded_url": "https://twitter.com/KristenPharmacy/status/1666505633460367362/photo/1",
                    "media_key": "3_1666505631241478156",
                    "start": 277,
                    "url": "https://t.co/wLd5ymeqlG"
                }
            ],
            "media": [
                {
                    "media_key": "3_1666505631241478156",
                    "type": "photo",
                    "url": "https://pbs.twimg.com/media/FyCeCsZWIAwmKnB.jpg"
                }
            ],
            "context": null,
            "public_metrics": {
                "bookmark_count": 0,
                "impression_count": 36,
                "like_count": 0,
                "quote_count": 0,
                "reply_count": 0,
                "retweet_count": 0
            }
        }
    },
    "Free webinar: tomorrow at 2pm, a faculty of medical experts will train defenders on the medical issues &amp; science in pregnancy-related cases, including those involving drug use, child abuse/endangerment during pregnancy &amp; abortion related charges. Register:": {
        "id_tweet": "1666505359970770945",
        "query": {
            "id": 5,
            "query": "\"drug\" (\"children\" OR \"child\" OR \"kid\" OR \"youngster\" OR \"minor\" OR \"teenager\" OR \"teen\" OR \"infant\" OR \"adolescent\" OR \"juvenile\" OR \"youth\" OR \"pediatrics\" OR \"neonatal\") -is:retweet -is:quote -is:reply",
            "main_topic": "substance abuse",
            "topic": "drug"
        },
        "result": "Free webinar: tomorrow at 2pm, a faculty of medical experts will train defenders on the medical issues &amp; science in pregnancy-related cases, including those involving drug use, child abuse/endangerment during pregnancy &amp; abortion related charges. Register: https://t.co/NF6VlDGvzp https://t.co/ATYfEgFIn2",
        "user": {
            "username": "NACDL",
            "name": "NACDL",
            "verified": false,
            "profile_photo": "https://pbs.twimg.com/profile_images/1584915027714244608/3soHo_-Y_normal.jpg"
        },
        "metadata": {
            "pontuation_mentions": 1,
            "lang": "en",
            "location": "Washington, D.C.",
            "links": [
                {
                    "description": "As a leader in the fight against overcriminalization and mass incarceration, NACDL is committed to providing the defense bar with tools they need to defend the complex, varied pregnancy and abortion-related cases arising from the Supreme Court’s decision to overturn Roe v. Wade. These tools support lawyers defending cases ranging from child endangerment to homicide brought against a wide array of individuals, including women charged for their pregnancy outcomes or actions while pregnant, abortion seekers, providers, and those caught up in the wide net of conspiracy and accomplice statutes.;",
                    "display_url": "buff.ly/3Nxquow",
                    "end": 288,
                    "expanded_url": "https://buff.ly/3Nxquow",
                    "images": [
                        {
                            "height": 1200,
                            "url": "https://pbs.twimg.com/news_img/1666143159452090369/HCtbbVWr?format=jpg&name=orig",
                            "width": 1200
                        },
                        {
                            "height": 150,
                            "url": "https://pbs.twimg.com/news_img/1666143159452090369/HCtbbVWr?format=jpg&name=150x150",
                            "width": 150
                        }
                    ],
                    "start": 265,
                    "status": 200,
                    "title": "NACDL - Criminalization of Pregnancy & Reproductive Health",
                    "unwound_url": "https://www.nacdl.org/Landing/CriminalizationofPregnancy",
                    "url": "https://t.co/NF6VlDGvzp"
                },
                {
                    "display_url": "pic.twitter.com/ATYfEgFIn2",
                    "end": 312,
                    "expanded_url": "https://twitter.com/NACDL/status/1666505359970770945/photo/1",
                    "media_key": "3_1666505357357621269",
                    "start": 289,
                    "url": "https://t.co/ATYfEgFIn2"
                }
            ],
            "media": [
                {
                    "media_key": "3_1666505357357621269",
                    "type": "photo",
                    "url": "https://pbs.twimg.com/media/FyCdywGWIBUH11Q.jpg"
                }
            ],
            "context": null,
            "public_metrics": {
                "bookmark_count": 0,
                "impression_count": 465,
                "like_count": 3,
                "quote_count": 1,
                "reply_count": 0,
                "retweet_count": 2
            }
        }
    },
    "8676404😳🤗drug space kid   We used to hear the rattle of the milk bottles in the early morning": {
        "id_tweet": "1666504732788260865",
        "query": {
            "id": 5,
            "query": "\"drug\" (\"children\" OR \"child\" OR \"kid\" OR \"youngster\" OR \"minor\" OR \"teenager\" OR \"teen\" OR \"infant\" OR \"adolescent\" OR \"juvenile\" OR \"youth\" OR \"pediatrics\" OR \"neonatal\") -is:retweet -is:quote -is:reply",
            "main_topic": "substance abuse",
            "topic": "drug"
        },
        "result": "8676404😳🤗drug space kid \n We used to hear the rattle of the milk bottles in the early morning",
        "user": {
            "username": "chiviyan",
            "name": "青岛上门/长沙上门/天津上门/佛山上门/无锡上门/合肥上门/东莞上门/厦门上门/西安上门/上海上门",
            "verified": false,
            "profile_photo": "https://abs.twimg.com/sticky/default_profile_images/default_profile_normal.png"
        },
        "metadata": {
            "pontuation_mentions": 1,
            "lang": "en",
            "location": null,
            "links": null,
            "media": null,
            "context": null,
            "public_metrics": {
                "bookmark_count": 0,
                "impression_count": 0,
                "like_count": 0,
                "quote_count": 0,
                "reply_count": 0,
                "retweet_count": 0
            }
        }
    },
    "Drug kid white big race. #迷药 #口交 #原味": {
        "id_tweet": "1666503837677395976",
        "query": {
            "id": 5,
            "query": "\"drug\" (\"children\" OR \"child\" OR \"kid\" OR \"youngster\" OR \"minor\" OR \"teenager\" OR \"teen\" OR \"infant\" OR \"adolescent\" OR \"juvenile\" OR \"youth\" OR \"pediatrics\" OR \"neonatal\") -is:retweet -is:quote -is:reply",
            "main_topic": "substance abuse",
            "topic": "drug"
        },
        "result": "Drug kid white big race.\n#迷药 #口交 #原味 https://t.co/SZ0ucPjMMQ",
        "user": {
            "username": "NelleGe921801",
            "name": "Nelle George",
            "verified": false,
            "profile_photo": "https://pbs.twimg.com/profile_images/1657617275317370882/ghpugtKr_normal.jpg"
        },
        "metadata": {
            "pontuation_mentions": 1,
            "lang": "en",
            "location": null,
            "links": [
                {
                    "display_url": "pic.twitter.com/SZ0ucPjMMQ",
                    "end": 60,
                    "expanded_url": "https://twitter.com/NelleGe921801/status/1666503837677395976/photo/1",
                    "media_key": "3_1666503819298062337",
                    "start": 37,
                    "url": "https://t.co/SZ0ucPjMMQ"
                }
            ],
            "media": [
                {
                    "media_key": "3_1666503819298062337",
                    "type": "photo",
                    "url": "https://pbs.twimg.com/media/FyCcZOYXwAEnhcR.jpg"
                }
            ],
            "context": null,
            "public_metrics": {
                "bookmark_count": 0,
                "impression_count": 6,
                "like_count": 4,
                "quote_count": 0,
                "reply_count": 5,
                "retweet_count": 6
            }
        }
    },
    "The J in \"hate the Js\" stands for Jews.    \"Which Way, Western Man?\" is the title of a 1978 book by white supremacist author William Gayley Simpson and an antisemitic meme.    Adrenochrome references a QAnon conspiracy theory about harvesting the chemical from children as a drug.": {
        "id_tweet": "1666501318427418639",
        "query": {
            "id": 5,
            "query": "\"drug\" (\"children\" OR \"child\" OR \"kid\" OR \"youngster\" OR \"minor\" OR \"teenager\" OR \"teen\" OR \"infant\" OR \"adolescent\" OR \"juvenile\" OR \"youth\" OR \"pediatrics\" OR \"neonatal\") -is:retweet -is:quote -is:reply",
            "main_topic": "substance abuse",
            "topic": "drug"
        },
        "result": "The J in \"hate the Js\" stands for Jews.  \n\n\"Which Way, Western Man?\" is the title of a 1978 book by white supremacist author William Gayley Simpson and an antisemitic meme.  \n\nAdrenochrome references a QAnon conspiracy theory about harvesting the chemical from children as a drug. https://t.co/yNvsPRl0C0",
        "user": {
            "username": "Shayan86",
            "name": "Shayan Sardarizadeh",
            "verified": false,
            "profile_photo": "https://pbs.twimg.com/profile_images/1386004376293105665/AAhz4VLN_normal.jpg"
        },
        "metadata": {
            "pontuation_mentions": 1,
            "lang": "en",
            "location": "United Kingdom",
            "links": [
                {
                    "display_url": "pic.twitter.com/yNvsPRl0C0",
                    "end": 304,
                    "expanded_url": "https://twitter.com/Shayan86/status/1666501318427418639/photo/1",
                    "media_key": "3_1666501072813170710",
                    "start": 281,
                    "url": "https://t.co/yNvsPRl0C0"
                }
            ],
            "media": [
                {
                    "media_key": "3_1666501072813170710",
                    "type": "photo",
                    "url": "https://pbs.twimg.com/media/FyCZ5W7WIBY1198.jpg"
                }
            ],
            "context": [
                {
                    "end": 20,
                    "normalized_text": "Js",
                    "probability": 0.5202,
                    "start": 19,
                    "type": "Other"
                },
                {
                    "end": 65,
                    "normalized_text": "Western Man",
                    "probability": 0.5832,
                    "start": 55,
                    "type": "Other"
                },
                {
                    "end": 146,
                    "normalized_text": "William Gayley Simpson",
                    "probability": 0.9665,
                    "start": 125,
                    "type": "Person"
                },
                {
                    "end": 187,
                    "normalized_text": "Adrenochrome",
                    "probability": 0.4793,
                    "start": 176,
                    "type": "Person"
                },
                {
                    "end": 206,
                    "normalized_text": "QAnon",
                    "probability": 0.5231,
                    "start": 202,
                    "type": "Other"
                }
            ],
            "public_metrics": {
                "bookmark_count": 166,
                "impression_count": 535657,
                "like_count": 4534,
                "quote_count": 127,
                "reply_count": 148,
                "retweet_count": 1322
            }
        }
    },
    "All who support the War in Ukraine are supporting the SLAUGHTER of CHILDREN to be used in the creation of the drug, ADRENOCHROME. ALL who partake of,...or benefit financially from... this Forbidden Tree ...are heading off into PERDITION. They will PERISH! They need to STOP!": {
        "id_tweet": "1666495981746282496",
        "query": {
            "id": 5,
            "query": "\"drug\" (\"children\" OR \"child\" OR \"kid\" OR \"youngster\" OR \"minor\" OR \"teenager\" OR \"teen\" OR \"infant\" OR \"adolescent\" OR \"juvenile\" OR \"youth\" OR \"pediatrics\" OR \"neonatal\") -is:retweet -is:quote -is:reply",
            "main_topic": "substance abuse",
            "topic": "drug"
        },
        "result": "All who support the War in Ukraine are supporting the SLAUGHTER of CHILDREN to be used in the creation of the drug, ADRENOCHROME.\nALL who partake of,...or benefit financially from... this Forbidden Tree ...are heading off into PERDITION. They will PERISH!\nThey need to STOP!",
        "user": {
            "username": "NephilimWatcher",
            "name": "The White Lady",
            "verified": true,
            "profile_photo": "https://pbs.twimg.com/profile_images/732670618877861888/IRROw1BQ_normal.jpg"
        },
        "metadata": {
            "pontuation_mentions": 20,
            "lang": "en",
            "location": "Daughter of The Creator, O",
            "links": null,
            "media": null,
            "context": [
                {
                    "end": 33,
                    "normalized_text": "Ukraine",
                    "probability": 0.9681,
                    "start": 27,
                    "type": "Place"
                }
            ],
            "public_metrics": {
                "bookmark_count": 0,
                "impression_count": 30,
                "like_count": 1,
                "quote_count": 0,
                "reply_count": 0,
                "retweet_count": 1
            }
        }
    },
    "Trying to explain that gene therapy drug isn't a va$$ine to cov$d idiots is the same thing as trying to explain to pedophiles that children's lives matter 🤦😤🤬 no hope in a sick society ✔️💯 Wakey Wakey 👀": {
        "id_tweet": "1666495623795728393",
        "query": {
            "id": 5,
            "query": "\"drug\" (\"children\" OR \"child\" OR \"kid\" OR \"youngster\" OR \"minor\" OR \"teenager\" OR \"teen\" OR \"infant\" OR \"adolescent\" OR \"juvenile\" OR \"youth\" OR \"pediatrics\" OR \"neonatal\") -is:retweet -is:quote -is:reply",
            "main_topic": "substance abuse",
            "topic": "drug"
        },
        "result": "Trying to explain that gene therapy drug isn't a va$$ine to cov$d idiots is the same thing as trying to explain to pedophiles that children's lives matter 🤦😤🤬 no hope in a sick society ✔️💯\nWakey Wakey 👀",
        "user": {
            "username": "Fordy8173",
            "name": "Fordy❓️",
            "verified": true,
            "profile_photo": "https://pbs.twimg.com/profile_images/1654898606988566529/SIcRC8NS_normal.jpg"
        },
        "metadata": {
            "pontuation_mentions": 20,
            "lang": "en",
            "location": "Mother Earth ",
            "links": null,
            "media": null,
            "context": null,
            "public_metrics": {
                "bookmark_count": 0,
                "impression_count": 156,
                "like_count": 6,
                "quote_count": 0,
                "reply_count": 0,
                "retweet_count": 2
            }
        }
    },
    "Me to my children: back in my day you had to download Signal to get in contact with a drug dealer…": {
        "id_tweet": "1666495168244006912",
        "query": {
            "id": 5,
            "query": "\"drug\" (\"children\" OR \"child\" OR \"kid\" OR \"youngster\" OR \"minor\" OR \"teenager\" OR \"teen\" OR \"infant\" OR \"adolescent\" OR \"juvenile\" OR \"youth\" OR \"pediatrics\" OR \"neonatal\") -is:retweet -is:quote -is:reply",
            "main_topic": "substance abuse",
            "topic": "drug"
        },
        "result": "Me to my children: back in my day you had to download Signal to get in contact with a drug dealer… https://t.co/COQqXBUlON",
        "user": {
            "username": "sarahbelluhmmm",
            "name": "NastyLilBBGRL09",
            "verified": false,
            "profile_photo": "https://pbs.twimg.com/profile_images/1463647096729489408/0IcEzL8W_normal.jpg"
        },
        "metadata": {
            "pontuation_mentions": 1,
            "lang": "en",
            "location": "Philadelphia, PA",
            "links": [
                {
                    "display_url": "pic.twitter.com/COQqXBUlON",
                    "end": 122,
                    "expanded_url": "https://twitter.com/sarahbelluhmmm/status/1666495168244006912/photo/1",
                    "media_key": "3_1666495161210134547",
                    "start": 99,
                    "url": "https://t.co/COQqXBUlON"
                }
            ],
            "media": [
                {
                    "media_key": "3_1666495161210134547",
                    "type": "photo",
                    "url": "https://pbs.twimg.com/media/FyCUhQfWYBMxV0A.jpg"
                }
            ],
            "context": [
                {
                    "end": 59,
                    "normalized_text": "Signal",
                    "probability": 0.6415,
                    "start": 54,
                    "type": "Other"
                }
            ],
            "public_metrics": {
                "bookmark_count": 0,
                "impression_count": 288,
                "like_count": 10,
                "quote_count": 1,
                "reply_count": 0,
                "retweet_count": 0
            }
        }
    },
    "On Sunday night we were on patrol in #Cambridge when we came across a suspected drug deal 👀   A teen boy tried to run, so using his bike we gave chase 🚲   He’s since been charged with drugs offences.  Suspect drug dealing? Report concerns:": {
        "id_tweet": "1666491144656543756",
        "query": {
            "id": 5,
            "query": "\"drug\" (\"children\" OR \"child\" OR \"kid\" OR \"youngster\" OR \"minor\" OR \"teenager\" OR \"teen\" OR \"infant\" OR \"adolescent\" OR \"juvenile\" OR \"youth\" OR \"pediatrics\" OR \"neonatal\") -is:retweet -is:quote -is:reply",
            "main_topic": "substance abuse",
            "topic": "drug"
        },
        "result": "On Sunday night we were on patrol in #Cambridge when we came across a suspected drug deal 👀\n \nA teen boy tried to run, so using his bike we gave chase 🚲\n \nHe’s since been charged with drugs offences.\n\nSuspect drug dealing? Report concerns: https://t.co/N85vdPsD1K\n\n#SaferCambs https://t.co/nNutIg4rtQ",
        "user": {
            "username": "CambsCops",
            "name": "Cambs Police 💙",
            "verified": false,
            "profile_photo": "https://pbs.twimg.com/profile_images/1610979031360454656/d7T79mme_normal.jpg"
        },
        "metadata": {
            "pontuation_mentions": 1,
            "lang": "en",
            "location": "Cambridgeshire",
            "links": [
                {
                    "description": "Drugs and drug related crime can have a negative impact on our communities and its use can harm the health and safety of our residents.",
                    "display_url": "cambs.police.uk/police-forces/…",
                    "end": 263,
                    "expanded_url": "https://www.cambs.police.uk/police-forces/cambridgeshire-constabulary/areas/campaigns/drug-dealing/",
                    "images": [
                        {
                            "height": 300,
                            "url": "https://pbs.twimg.com/news_img/1666491159332495362/rVeGJYtL?format=png&name=orig",
                            "width": 600
                        },
                        {
                            "height": 150,
                            "url": "https://pbs.twimg.com/news_img/1666491159332495362/rVeGJYtL?format=png&name=150x150",
                            "width": 150
                        }
                    ],
                    "start": 240,
                    "status": 200,
                    "title": "Drug dealing & networking",
                    "unwound_url": "https://www.cambs.police.uk/police-forces/cambridgeshire-constabulary/areas/campaigns/drug-dealing/",
                    "url": "https://t.co/N85vdPsD1K"
                },
                {
                    "display_url": "pic.twitter.com/nNutIg4rtQ",
                    "end": 300,
                    "expanded_url": "https://twitter.com/CambsCops/status/1666491144656543756/video/1",
                    "media_key": "7_1666490735720292352",
                    "start": 277,
                    "url": "https://t.co/nNutIg4rtQ"
                }
            ],
            "media": [
                {
                    "media_key": "7_1666490735720292352",
                    "type": "video"
                }
            ],
            "context": [
                {
                    "end": 46,
                    "normalized_text": "Cambridge",
                    "probability": 0.9576,
                    "start": 38,
                    "type": "Place"
                }
            ],
            "public_metrics": {
                "bookmark_count": 8,
                "impression_count": 45870,
                "like_count": 316,
                "quote_count": 10,
                "reply_count": 25,
                "retweet_count": 29
            }
        }
    },
    "Today was such an eye opening moment for me. I believe I have reached a ceiling in my current career.  Especially after hearing that some boys we I taught are arrested for gang raping a 14 year old. Babedla I drug in some house and left a poor child in some blood bath.   I can’t": {
        "id_tweet": "1666490346778288132",
        "query": {
            "id": 5,
            "query": "\"drug\" (\"children\" OR \"child\" OR \"kid\" OR \"youngster\" OR \"minor\" OR \"teenager\" OR \"teen\" OR \"infant\" OR \"adolescent\" OR \"juvenile\" OR \"youth\" OR \"pediatrics\" OR \"neonatal\") -is:retweet -is:quote -is:reply",
            "main_topic": "substance abuse",
            "topic": "drug"
        },
        "result": "Today was such an eye opening moment for me. I believe I have reached a ceiling in my current career.  Especially after hearing that some boys we I taught are arrested for gang raping a 14 year old. Babedla I drug in some house and left a poor child in some blood bath. \n\nI can’t",
        "user": {
            "username": "LishleM",
            "name": "Mbappe’s Wife 🇫🇷",
            "verified": false,
            "profile_photo": "https://pbs.twimg.com/profile_images/1666888313280552963/g2OzgsTM_normal.jpg"
        },
        "metadata": {
            "pontuation_mentions": 1,
            "lang": "en",
            "location": "📍kwanhliziyo Ngise",
            "links": null,
            "media": null,
            "context": [
                {
                    "end": 205,
                    "normalized_text": "Babedla",
                    "probability": 0.6031,
                    "start": 199,
                    "type": "Other"
                }
            ],
            "public_metrics": {
                "bookmark_count": 0,
                "impression_count": 1293,
                "like_count": 6,
                "quote_count": 0,
                "reply_count": 1,
                "retweet_count": 0
            }
        }
    },
    "📸 Jain College Hubballi stands united against drugs! As the Instruction Officer, I urge students to join the #HubballiSaysNoToDrugs movement. Let's build a drug-free campus, empower our youth, and shape a brighter future. Say no to drugs and yes to education!#JainCollegeHubballi": {
        "id_tweet": "1666488530510712832",
        "query": {
            "id": 5,
            "query": "\"drug\" (\"children\" OR \"child\" OR \"kid\" OR \"youngster\" OR \"minor\" OR \"teenager\" OR \"teen\" OR \"infant\" OR \"adolescent\" OR \"juvenile\" OR \"youth\" OR \"pediatrics\" OR \"neonatal\") -is:retweet -is:quote -is:reply",
            "main_topic": "substance abuse",
            "topic": "drug"
        },
        "result": "📸 Jain College Hubballi stands united against drugs! As the Instruction Officer, I urge students to join the #HubballiSaysNoToDrugs movement. Let's build a drug-free campus, empower our youth, and shape a brighter future. Say no to drugs and yes to education!#JainCollegeHubballi https://t.co/mSX8sn80ox",
        "user": {
            "username": "HubballiTo",
            "name": "hubballi_says_no_to_drugs",
            "verified": false,
            "profile_photo": "https://pbs.twimg.com/profile_images/1644394244625530880/8Tz4qnZO_normal.jpg"
        },
        "metadata": {
            "pontuation_mentions": 1,
            "lang": "en",
            "location": "Hubballi ",
            "links": [
                {
                    "display_url": "pic.twitter.com/mSX8sn80ox",
                    "end": 303,
                    "expanded_url": "https://twitter.com/HubballiTo/status/1666488530510712832/video/1",
                    "media_key": "7_1666475399222804481",
                    "start": 280,
                    "url": "https://t.co/mSX8sn80ox"
                }
            ],
            "media": [
                {
                    "media_key": "7_1666475399222804481",
                    "type": "video"
                }
            ],
            "context": [
                {
                    "end": 22,
                    "normalized_text": "Jain College Hubballi",
                    "probability": 0.6526,
                    "start": 2,
                    "type": "Organization"
                },
                {
                    "end": 130,
                    "normalized_text": "HubballiSaysNoToDrugs",
                    "probability": 0.5674,
                    "start": 110,
                    "type": "Other"
                },
                {
                    "end": 278,
                    "normalized_text": "JainCollegeHubballi",
                    "probability": 0.6596,
                    "start": 260,
                    "type": "Other"
                }
            ],
            "public_metrics": {
                "bookmark_count": 0,
                "impression_count": 21,
                "like_count": 0,
                "quote_count": 0,
                "reply_count": 0,
                "retweet_count": 0
            }
        }
    },
    "What about the homeless veterans, elderly, mentally ill, drug users, and children?  When  do  they  get THEIRS? What about soc sec running out in 2036 - what will the elderly do?  Progressive Texas judge suggests illegal immigrants could receive universal basic income.": {
        "id_tweet": "1666486891380903942",
        "query": {
            "id": 5,
            "query": "\"drug\" (\"children\" OR \"child\" OR \"kid\" OR \"youngster\" OR \"minor\" OR \"teenager\" OR \"teen\" OR \"infant\" OR \"adolescent\" OR \"juvenile\" OR \"youth\" OR \"pediatrics\" OR \"neonatal\") -is:retweet -is:quote -is:reply",
            "main_topic": "substance abuse",
            "topic": "drug"
        },
        "result": "What about the homeless veterans, elderly, mentally ill, drug users, and children?  When  do  they  get THEIRS? What about soc sec running out in 2036 - what will the elderly do?\n\nProgressive Texas judge suggests illegal immigrants could receive universal basic income.",
        "user": {
            "username": "GrammaToody",
            "name": "Gramma Toody",
            "verified": false,
            "profile_photo": "https://pbs.twimg.com/profile_images/1363935037251485698/fQZxh_BY_normal.jpg"
        },
        "metadata": {
            "pontuation_mentions": 1,
            "lang": "en",
            "location": null,
            "links": null,
            "media": null,
            "context": [
                {
                    "end": 196,
                    "normalized_text": "Texas",
                    "probability": 0.8326,
                    "start": 192,
                    "type": "Place"
                }
            ],
            "public_metrics": {
                "bookmark_count": 0,
                "impression_count": 12,
                "like_count": 0,
                "quote_count": 0,
                "reply_count": 0,
                "retweet_count": 0
            }
        }
    },
    "The General Assembly's decision to allow the Colorado Commission on Criminal and Juvenile Justice to lapse did not over well with Gov. Jared Polis.": {
        "id_tweet": "1666486685100564495",
        "query": {
            "id": 5,
            "query": "\"drug\" (\"children\" OR \"child\" OR \"kid\" OR \"youngster\" OR \"minor\" OR \"teenager\" OR \"teen\" OR \"infant\" OR \"adolescent\" OR \"juvenile\" OR \"youth\" OR \"pediatrics\" OR \"neonatal\") -is:retweet -is:quote -is:reply",
            "main_topic": "substance abuse",
            "topic": "drug"
        },
        "result": "The General Assembly's decision to allow the Colorado Commission on Criminal and Juvenile Justice to lapse did not over well with Gov. Jared Polis. https://t.co/TkV5o3AN6t",
        "user": {
            "username": "csgazette",
            "name": "The Gazette",
            "verified": false,
            "profile_photo": "https://pbs.twimg.com/profile_images/1619073168773349376/mGLYsOuy_normal.jpg"
        },
        "metadata": {
            "pontuation_mentions": 1,
            "lang": "en",
            "location": "Colorado Springs",
            "links": [
                {
                    "description": "The General Assembly's decision to allow the Colorado Commission on Criminal and Juvenile Justice to lapse did not over well with Gov. Jared Polis.",
                    "display_url": "gazette.com/premium/polis-…",
                    "end": 171,
                    "expanded_url": "https://gazette.com/premium/polis-vetoes-drug-task-force-defies-colorado-legislature-by-seeking-reboot-of-criminal-justice-panel/article_fd717786-1a48-5df8-8cf9-07dcf9fed810.html?utm_campaign=blox&utm_source=twitter&utm_medium=social",
                    "images": [
                        {
                            "height": 230,
                            "url": "https://pbs.twimg.com/news_img/1666486688976101378/sV3lnV2B?format=jpg&name=orig",
                            "width": 438
                        },
                        {
                            "height": 150,
                            "url": "https://pbs.twimg.com/news_img/1666486688976101378/sV3lnV2B?format=jpg&name=150x150",
                            "width": 150
                        }
                    ],
                    "start": 148,
                    "status": 200,
                    "title": "Polis vetoes drug task force, defies Colorado legislature by seeking reboot of criminal justice panel",
                    "unwound_url": "https://gazette.com/premium/polis-vetoes-drug-task-force-defies-colorado-legislature-by-seeking-reboot-of-criminal-justice-panel/article_fd717786-1a48-5df8-8cf9-07dcf9fed810.html?utm_campaign=blox&utm_source=twitter&utm_medium=social",
                    "url": "https://t.co/TkV5o3AN6t"
                }
            ],
            "media": null,
            "context": [
                {
                    "end": 19,
                    "normalized_text": "General Assembly",
                    "probability": 0.7972,
                    "start": 4,
                    "type": "Organization"
                },
                {
                    "end": 63,
                    "normalized_text": "Colorado Commission",
                    "probability": 0.7417,
                    "start": 45,
                    "type": "Organization"
                },
                {
                    "end": 145,
                    "normalized_text": "Jared Polis",
                    "probability": 0.9072,
                    "start": 135,
                    "type": "Person"
                }
            ],
            "public_metrics": {
                "bookmark_count": 0,
                "impression_count": 388,
                "like_count": 0,
                "quote_count": 0,
                "reply_count": 0,
                "retweet_count": 0
            }
        }
    },
    "NEWS: the Class B drug was found in a consignment of children's toys and clothes #kmfmnews": {
        "id_tweet": "1666486541563174912",
        "query": {
            "id": 5,
            "query": "\"drug\" (\"children\" OR \"child\" OR \"kid\" OR \"youngster\" OR \"minor\" OR \"teenager\" OR \"teen\" OR \"infant\" OR \"adolescent\" OR \"juvenile\" OR \"youth\" OR \"pediatrics\" OR \"neonatal\") -is:retweet -is:quote -is:reply",
            "main_topic": "substance abuse",
            "topic": "drug"
        },
        "result": "NEWS: the Class B drug was found in a consignment of children's toys and clothes #kmfmnews https://t.co/X1j5k6wDLr",
        "user": {
            "username": "kmfmnews",
            "name": "kmfm news",
            "verified": false,
            "profile_photo": "https://pbs.twimg.com/profile_images/1664633836758597634/dt6QzzmT_normal.jpg"
        },
        "metadata": {
            "pontuation_mentions": 1,
            "lang": "en",
            "location": "Kent",
            "links": [
                {
                    "description": "The number of arrests made in connection with an international drugs trade has risen to 11 after searches at several addresses.",
                    "display_url": "kentonline.co.uk/medway/news/ni…",
                    "end": 114,
                    "expanded_url": "https://www.kentonline.co.uk/medway/news/nine-more-arrested-in-connection-with-us-cannabis-trade-288057/",
                    "images": [
                        {
                            "height": 528,
                            "url": "https://pbs.twimg.com/news_img/1666475922805907458/FKDc_HMp?format=jpg&name=orig",
                            "width": 768
                        },
                        {
                            "height": 150,
                            "url": "https://pbs.twimg.com/news_img/1666475922805907458/FKDc_HMp?format=jpg&name=150x150",
                            "width": 150
                        }
                    ],
                    "start": 91,
                    "status": 200,
                    "title": "Nine more arrested in connection with US cannabis trade",
                    "unwound_url": "https://www.kentonline.co.uk/medway/news/nine-more-arrested-in-connection-with-us-cannabis-trade-288057/",
                    "url": "https://t.co/X1j5k6wDLr"
                }
            ],
            "media": null,
            "context": [
                {
                    "end": 16,
                    "normalized_text": "Class B",
                    "probability": 0.5172,
                    "start": 10,
                    "type": "Other"
                },
                {
                    "end": 89,
                    "normalized_text": "kmfmnews",
                    "probability": 0.6747,
                    "start": 82,
                    "type": "Other"
                }
            ],
            "public_metrics": {
                "bookmark_count": 0,
                "impression_count": 489,
                "like_count": 0,
                "quote_count": 0,
                "reply_count": 0,
                "retweet_count": 0
            }
        }
    },
    "What causes a constant state of anxiety?  having a history of stressful or traumatic experiences, such as domestic violence, child abuse or bullying. having a painful long-term health condition, such as arthritis. having a history of drug or alcohol misuse.": {
        "id_tweet": "1666486444146188300",
        "query": {
            "id": 5,
            "query": "\"drug\" (\"children\" OR \"child\" OR \"kid\" OR \"youngster\" OR \"minor\" OR \"teenager\" OR \"teen\" OR \"infant\" OR \"adolescent\" OR \"juvenile\" OR \"youth\" OR \"pediatrics\" OR \"neonatal\") -is:retweet -is:quote -is:reply",
            "main_topic": "substance abuse",
            "topic": "drug"
        },
        "result": "What causes a constant state of anxiety?\n\nhaving a history of stressful or traumatic experiences, such as domestic violence, child abuse or bullying. having a painful long-term health condition, such as arthritis. having a history of drug or alcohol misuse.",
        "user": {
            "username": "thejoers",
            "name": "Joers🛡️",
            "verified": false,
            "profile_photo": "https://pbs.twimg.com/profile_images/1591616532295155713/l50HvDd4_normal.jpg"
        },
        "metadata": {
            "pontuation_mentions": 1,
            "lang": "en",
            "location": null,
            "links": null,
            "media": null,
            "context": null,
            "public_metrics": {
                "bookmark_count": 0,
                "impression_count": 44,
                "like_count": 0,
                "quote_count": 0,
                "reply_count": 0,
                "retweet_count": 0
            }
        }
    },
    "Alan Jazeel Martinez, 23, &amp; Luis Fajardo Melgoza, 21, arrested w/help by @NapaSheriff @SantaRosaPolice @sonomasheriff on suspicion of murder, child abuse, conspiracy &amp; drug allegations in fentanyl OD death of Vintage High @VHS_Crushers senior Monica Flores, 17, per @NapaPD": {
        "id_tweet": "1666484880333754369",
        "query": {
            "id": 5,
            "query": "\"drug\" (\"children\" OR \"child\" OR \"kid\" OR \"youngster\" OR \"minor\" OR \"teenager\" OR \"teen\" OR \"infant\" OR \"adolescent\" OR \"juvenile\" OR \"youth\" OR \"pediatrics\" OR \"neonatal\") -is:retweet -is:quote -is:reply",
            "main_topic": "substance abuse",
            "topic": "drug"
        },
        "result": "Alan Jazeel Martinez, 23, &amp; Luis Fajardo Melgoza, 21, arrested w/help by @NapaSheriff @SantaRosaPolice @sonomasheriff on suspicion of murder, child abuse, conspiracy &amp; drug allegations in fentanyl OD death of Vintage High @VHS_Crushers senior Monica Flores, 17, per @NapaPD https://t.co/3KKHh9Dnqj",
        "user": {
            "username": "henrykleeKTVU",
            "name": "Henry K. Lee",
            "verified": false,
            "profile_photo": "https://pbs.twimg.com/profile_images/1049317353501024261/mOLc9Qnk_normal.jpg"
        },
        "metadata": {
            "pontuation_mentions": 1,
            "lang": "en",
            "location": "Oakland www.ktvu.com",
            "links": [
                {
                    "display_url": "pic.twitter.com/3KKHh9Dnqj",
                    "end": 305,
                    "expanded_url": "https://twitter.com/henrykleeKTVU/status/1666484880333754369/photo/1",
                    "media_key": "3_1666484868304478208",
                    "start": 282,
                    "url": "https://t.co/3KKHh9Dnqj"
                }
            ],
            "media": [
                {
                    "media_key": "3_1666484868304478208",
                    "type": "photo",
                    "url": "https://pbs.twimg.com/media/FyCLKIbaIAAKz8w.jpg"
                }
            ],
            "context": [
                {
                    "end": 19,
                    "normalized_text": "Alan Jazeel Martinez",
                    "probability": 0.5682,
                    "start": 0,
                    "type": "Person"
                },
                {
                    "end": 51,
                    "normalized_text": "Luis Fajardo Melgoza",
                    "probability": 0.59,
                    "start": 32,
                    "type": "Other"
                },
                {
                    "end": 263,
                    "normalized_text": "Monica Flores",
                    "probability": 0.7872,
                    "start": 251,
                    "type": "Person"
                }
            ],
            "public_metrics": {
                "bookmark_count": 0,
                "impression_count": 2140,
                "like_count": 9,
                "quote_count": 0,
                "reply_count": 1,
                "retweet_count": 1
            }
        }
    },
    "The General Assembly's decision to allow the Colorado Commission on Criminal and Juvenile Justice to lapse did not over well with @GovofCO. (via @mgoodland)": {
        "id_tweet": "1666484417164894217",
        "query": {
            "id": 5,
            "query": "\"drug\" (\"children\" OR \"child\" OR \"kid\" OR \"youngster\" OR \"minor\" OR \"teenager\" OR \"teen\" OR \"infant\" OR \"adolescent\" OR \"juvenile\" OR \"youth\" OR \"pediatrics\" OR \"neonatal\") -is:retweet -is:quote -is:reply",
            "main_topic": "substance abuse",
            "topic": "drug"
        },
        "result": "The General Assembly's decision to allow the Colorado Commission on Criminal and Juvenile Justice to lapse did not over well with @GovofCO. (via @mgoodland) https://t.co/2ZGCXEhukC",
        "user": {
            "username": "colo_politics",
            "name": "Colorado Politics",
            "verified": false,
            "profile_photo": "https://pbs.twimg.com/profile_images/819674744135950336/eZ02Giay_normal.jpg"
        },
        "metadata": {
            "pontuation_mentions": 1,
            "lang": "en",
            "location": "Colorado, USA",
            "links": [
                {
                    "description": "The General Assembly's decision to allow the Colorado Commission on Criminal and Juvenile Justice to lapse did not over well with Gov. Jared Polis.",
                    "display_url": "coloradopolitics.com/governor/polis…",
                    "end": 180,
                    "expanded_url": "https://www.coloradopolitics.com/governor/polis-vetoes-drug-task-force-defies-colorado-legislature-by-seeking-reboot-of-criminal-justice-panel/article_264e62c2-053f-11ee-b57f-570135d04abb.html?utm_campaign=blox&utm_source=twitter&utm_medium=social",
                    "images": [
                        {
                            "height": 230,
                            "url": "https://pbs.twimg.com/news_img/1666484420449116161/OZvpY0lQ?format=jpg&name=orig",
                            "width": 438
                        },
                        {
                            "height": 150,
                            "url": "https://pbs.twimg.com/news_img/1666484420449116161/OZvpY0lQ?format=jpg&name=150x150",
                            "width": 150
                        }
                    ],
                    "start": 157,
                    "status": 200,
                    "title": "Polis vetoes drug task force, defies Colorado legislature by seeking reboot of criminal justice panel",
                    "unwound_url": "https://www.coloradopolitics.com/governor/polis-vetoes-drug-task-force-defies-colorado-legislature-by-seeking-reboot-of-criminal-justice-panel/article_264e62c2-053f-11ee-b57f-570135d04abb.html?utm_campaign=blox&utm_source=twitter&utm_medium=social",
                    "url": "https://t.co/2ZGCXEhukC"
                }
            ],
            "media": null,
            "context": [
                {
                    "end": 19,
                    "normalized_text": "General Assembly",
                    "probability": 0.7773,
                    "start": 4,
                    "type": "Organization"
                },
                {
                    "end": 63,
                    "normalized_text": "Colorado Commission",
                    "probability": 0.7361,
                    "start": 45,
                    "type": "Organization"
                }
            ],
            "public_metrics": {
                "bookmark_count": 0,
                "impression_count": 472,
                "like_count": 1,
                "quote_count": 0,
                "reply_count": 0,
                "retweet_count": 1
            }
        }
    },
    "Youth from pharmaceutical science and public health background are committed to urge the stakeholders and community to take preventive action against drug resistance.  #Nepalpharmacystudentsassociation  #youth2endtb #NPSA  #NymatNepal #EndTB": {
        "id_tweet": "1666483051201986560",
        "query": {
            "id": 5,
            "query": "\"drug\" (\"children\" OR \"child\" OR \"kid\" OR \"youngster\" OR \"minor\" OR \"teenager\" OR \"teen\" OR \"infant\" OR \"adolescent\" OR \"juvenile\" OR \"youth\" OR \"pediatrics\" OR \"neonatal\") -is:retweet -is:quote -is:reply",
            "main_topic": "substance abuse",
            "topic": "drug"
        },
        "result": "Youth from pharmaceutical science and public health background are committed to urge the stakeholders and community to take preventive action against drug resistance. \n#Nepalpharmacystudentsassociation \n#youth2endtb\n#NPSA \n#NymatNepal\n#EndTB https://t.co/5t8othwCIo",
        "user": {
            "username": "SADI_SAPKOTA",
            "name": "Sadikshya Sapkota",
            "verified": false,
            "profile_photo": "https://pbs.twimg.com/profile_images/1504736758637899778/Lb1iUtgs_normal.jpg"
        },
        "metadata": {
            "pontuation_mentions": 1,
            "lang": "en",
            "location": null,
            "links": [
                {
                    "display_url": "pic.twitter.com/5t8othwCIo",
                    "end": 265,
                    "expanded_url": "https://twitter.com/SADI_SAPKOTA/status/1666483051201986560/photo/1",
                    "media_key": "3_1666483034273759232",
                    "start": 242,
                    "url": "https://t.co/5t8othwCIo"
                }
            ],
            "media": [
                {
                    "media_key": "3_1666483034273759232",
                    "type": "photo",
                    "url": "https://pbs.twimg.com/media/FyCJfYIaQAAHeyV.jpg"
                }
            ],
            "context": [
                {
                    "end": 200,
                    "normalized_text": "Nepalpharmacystudentsassociation",
                    "probability": 0.4367,
                    "start": 169,
                    "type": "Other"
                },
                {
                    "end": 220,
                    "normalized_text": "NPSA",
                    "probability": 0.7066,
                    "start": 217,
                    "type": "Organization"
                },
                {
                    "end": 233,
                    "normalized_text": "NymatNepal",
                    "probability": 0.3497,
                    "start": 224,
                    "type": "Place"
                }
            ],
            "public_metrics": {
                "bookmark_count": 0,
                "impression_count": 181,
                "like_count": 6,
                "quote_count": 0,
                "reply_count": 2,
                "retweet_count": 2
            }
        }
    },
    "The stick up kid or the drug dealer? Who y’all got 🤔": {
        "id_tweet": "1666482772322443267",
        "query": {
            "id": 5,
            "query": "\"drug\" (\"children\" OR \"child\" OR \"kid\" OR \"youngster\" OR \"minor\" OR \"teenager\" OR \"teen\" OR \"infant\" OR \"adolescent\" OR \"juvenile\" OR \"youth\" OR \"pediatrics\" OR \"neonatal\") -is:retweet -is:quote -is:reply",
            "main_topic": "substance abuse",
            "topic": "drug"
        },
        "result": "The stick up kid or the drug dealer? Who y’all got 🤔",
        "user": {
            "username": "brooks4993",
            "name": "Been-G Buttonz",
            "verified": false,
            "profile_photo": "https://pbs.twimg.com/profile_images/1621186959933685763/SzWkxakk_normal.jpg"
        },
        "metadata": {
            "pontuation_mentions": 1,
            "lang": "en",
            "location": null,
            "links": null,
            "media": null,
            "context": null,
            "public_metrics": {
                "bookmark_count": 0,
                "impression_count": 39,
                "like_count": 0,
                "quote_count": 0,
                "reply_count": 0,
                "retweet_count": 0
            }
        }
    },
    "Insightful Interview with Usman Majid: Apni Party's Agenda, Youth Empowerment, and a Vision for a Drug-Free Jammu and Kashmir.  @usman_majid1  Watch full video:": {
        "id_tweet": "1666482406134800384",
        "query": {
            "id": 5,
            "query": "\"drug\" (\"children\" OR \"child\" OR \"kid\" OR \"youngster\" OR \"minor\" OR \"teenager\" OR \"teen\" OR \"infant\" OR \"adolescent\" OR \"juvenile\" OR \"youth\" OR \"pediatrics\" OR \"neonatal\") -is:retweet -is:quote -is:reply",
            "main_topic": "substance abuse",
            "topic": "drug"
        },
        "result": "Insightful Interview with Usman Majid: Apni Party's Agenda, Youth Empowerment, and a Vision for a Drug-Free Jammu and Kashmir.\n\n@usman_majid1\n\nWatch full video: https://t.co/nG0mKgHuQa\n\n#ApniParty #UsmanMajid #JammuAndKashmir https://t.co/04LZ1tMaK3",
        "user": {
            "username": "Apnipartyonline",
            "name": "J&K Apni Party",
            "verified": false,
            "profile_photo": "https://pbs.twimg.com/profile_images/1635181388948463618/6WEKYrLS_normal.jpg"
        },
        "metadata": {
            "pontuation_mentions": 1,
            "lang": "en",
            "location": "Jammu & Kashmir",
            "links": [
                {
                    "description": "Insightful Interview with Usman Majid: Apni Party's Agenda, Youth Empowerment, and a Vision for a Drug-Free Jammu and Kashmir. Usman Majid #Jkap...",
                    "display_url": "shorturl.at/bfT29",
                    "end": 184,
                    "expanded_url": "https://shorturl.at/bfT29",
                    "images": [
                        {
                            "height": 563,
                            "url": "https://pbs.twimg.com/news_img/1666482413009264643/fdd3k8Wj?format=jpg&name=orig",
                            "width": 1000
                        },
                        {
                            "height": 150,
                            "url": "https://pbs.twimg.com/news_img/1666482413009264643/fdd3k8Wj?format=jpg&name=150x150",
                            "width": 150
                        }
                    ],
                    "start": 161,
                    "status": 200,
                    "title": "Insightful Interview with Usman Majid: Apni Party's Agenda, Youth...",
                    "unwound_url": "https://www.facebook.com/Apnipartyonline/videos/insightful-interview-with-usman-majid-apni-partys-agenda-youth-empowerment-and-a/1683458605506058/?extid=NS-UNK-UNK-UNK-AN_GK0T-GK1C&mibextid=2Rb1fB",
                    "url": "https://t.co/nG0mKgHuQa"
                },
                {
                    "display_url": "pic.twitter.com/04LZ1tMaK3",
                    "end": 249,
                    "expanded_url": "https://twitter.com/Apnipartyonline/status/1666482406134800384/video/1",
                    "media_key": "7_1666482209878859793",
                    "start": 226,
                    "url": "https://t.co/04LZ1tMaK3"
                }
            ],
            "media": [
                {
                    "media_key": "7_1666482209878859793",
                    "type": "video"
                }
            ],
            "context": [
                {
                    "end": 36,
                    "normalized_text": "Usman Majid",
                    "probability": 0.8879,
                    "start": 26,
                    "type": "Person"
                },
                {
                    "end": 48,
                    "normalized_text": "Apni Party",
                    "probability": 0.4276,
                    "start": 39,
                    "type": "Other"
                },
                {
                    "end": 112,
                    "normalized_text": "Jammu",
                    "probability": 0.7878,
                    "start": 108,
                    "type": "Place"
                },
                {
                    "end": 124,
                    "normalized_text": "Kashmir",
                    "probability": 0.924,
                    "start": 118,
                    "type": "Place"
                },
                {
                    "end": 195,
                    "normalized_text": "ApniParty",
                    "probability": 0.3263,
                    "start": 187,
                    "type": "Other"
                },
                {
                    "end": 207,
                    "normalized_text": "UsmanMajid",
                    "probability": 0.8268,
                    "start": 198,
                    "type": "Person"
                },
                {
                    "end": 224,
                    "normalized_text": "JammuAndKashmir",
                    "probability": 0.761,
                    "start": 210,
                    "type": "Place"
                }
            ],
            "public_metrics": {
                "bookmark_count": 0,
                "impression_count": 1013,
                "like_count": 33,
                "quote_count": 1,
                "reply_count": 2,
                "retweet_count": 21
            }
        }
    },
    "A Woonsocket woman is facing new charges after detectives found meth and counterfeit pills hidden among packages of children’s toys earlier this year.": {
        "id_tweet": "1666481798677684230",
        "query": {
            "id": 5,
            "query": "\"drug\" (\"children\" OR \"child\" OR \"kid\" OR \"youngster\" OR \"minor\" OR \"teenager\" OR \"teen\" OR \"infant\" OR \"adolescent\" OR \"juvenile\" OR \"youth\" OR \"pediatrics\" OR \"neonatal\") -is:retweet -is:quote -is:reply",
            "main_topic": "substance abuse",
            "topic": "drug"
        },
        "result": "A Woonsocket woman is facing new charges after detectives found meth and counterfeit pills hidden among packages of children’s toys earlier this year. https://t.co/eQdeTHzwFw https://t.co/M3HtuXWVj9",
        "user": {
            "username": "wpri12",
            "name": "WPRI 12",
            "verified": false,
            "profile_photo": "https://pbs.twimg.com/profile_images/1300517487830761480/I5DpznkD_normal.jpg"
        },
        "metadata": {
            "pontuation_mentions": 1,
            "lang": "en",
            "location": "East Providence, Rhode Island",
            "links": [
                {
                    "description": "A Rhode Island woman and an Arizona man are facing new charges after detectives found meth and counterfeit pills hidden among packages of children’s toys earlier this year, according to prose…",
                    "display_url": "trib.al/f7tOot9",
                    "end": 174,
                    "expanded_url": "https://trib.al/f7tOot9",
                    "images": [
                        {
                            "height": 376,
                            "url": "https://pbs.twimg.com/news_img/1666252809786859520/yxga6MQ4?format=jpg&name=orig",
                            "width": 640
                        },
                        {
                            "height": 150,
                            "url": "https://pbs.twimg.com/news_img/1666252809786859520/yxga6MQ4?format=jpg&name=150x150",
                            "width": 150
                        }
                    ],
                    "start": 151,
                    "status": 200,
                    "title": "2 face additional charges in drug-trafficking scheme",
                    "unwound_url": "https://www.wpri.com/news/local-news/blackstone-valley/2-face-additional-charges-in-drug-trafficking-scheme/?utm_source=t.co&utm_campaign=socialflow&utm_medium=referral",
                    "url": "https://t.co/eQdeTHzwFw"
                },
                {
                    "display_url": "pic.twitter.com/M3HtuXWVj9",
                    "end": 198,
                    "expanded_url": "https://twitter.com/wpri12/status/1666481798677684230/photo/1",
                    "media_key": "3_1666481796802830344",
                    "start": 175,
                    "url": "https://t.co/M3HtuXWVj9"
                }
            ],
            "media": [
                {
                    "media_key": "3_1666481796802830344",
                    "type": "photo",
                    "url": "https://pbs.twimg.com/media/FyCIXWMWYAg_KDN.jpg"
                }
            ],
            "context": [
                {
                    "end": 11,
                    "normalized_text": "Woonsocket",
                    "probability": 0.4998,
                    "start": 2,
                    "type": "Other"
                }
            ],
            "public_metrics": {
                "bookmark_count": 0,
                "impression_count": 2089,
                "like_count": 1,
                "quote_count": 1,
                "reply_count": 0,
                "retweet_count": 1
            }
        }
    },
    ".@NapaPD just announced a murder charge in a #fentanyl death case involving 17-year-old Monica Flores, a @vhs_crushers senior. Police worked for 11 months to uncover evidence that the 2 suspects sold the drug to the teen &amp; it ended her life. 1/3 @nbcbayarea": {
        "id_tweet": "1666477365415796744",
        "query": {
            "id": 5,
            "query": "\"drug\" (\"children\" OR \"child\" OR \"kid\" OR \"youngster\" OR \"minor\" OR \"teenager\" OR \"teen\" OR \"infant\" OR \"adolescent\" OR \"juvenile\" OR \"youth\" OR \"pediatrics\" OR \"neonatal\") -is:retweet -is:quote -is:reply",
            "main_topic": "substance abuse",
            "topic": "drug"
        },
        "result": ".@NapaPD just announced a murder charge in a #fentanyl death case involving 17-year-old Monica Flores, a @vhs_crushers senior. Police worked for 11 months to uncover evidence that the 2 suspects sold the drug to the teen &amp; it ended her life. 1/3 @nbcbayarea https://t.co/n0ZozWFFsG",
        "user": {
            "username": "CandiceNguyenTV",
            "name": "Candice Nguyen",
            "verified": false,
            "profile_photo": "https://pbs.twimg.com/profile_images/1514396335113351168/LQkC9Kjk_normal.jpg"
        },
        "metadata": {
            "pontuation_mentions": 1,
            "lang": "en",
            "location": "San Jose, CA",
            "links": [
                {
                    "display_url": "pic.twitter.com/n0ZozWFFsG",
                    "end": 285,
                    "expanded_url": "https://twitter.com/CandiceNguyenTV/status/1666477365415796744/photo/1",
                    "media_key": "3_1666470565178228738",
                    "start": 262,
                    "url": "https://t.co/n0ZozWFFsG"
                }
            ],
            "media": [
                {
                    "media_key": "3_1666470565178228738",
                    "type": "photo",
                    "url": "https://pbs.twimg.com/media/FyB-JlIXwAIvzU_.jpg"
                }
            ],
            "context": [
                {
                    "end": 100,
                    "normalized_text": "Monica Flores",
                    "probability": 0.8445,
                    "start": 88,
                    "type": "Person"
                }
            ],
            "public_metrics": {
                "bookmark_count": 0,
                "impression_count": 4670,
                "like_count": 11,
                "quote_count": 0,
                "reply_count": 1,
                "retweet_count": 4
            }
        }
    },
    "All you people who made someone feel like shit because they wanted their children in school and didn’t want to experiment on them with experimental drug  I have a BIG 🖕🏻🖕🏽for you!!": {
        "id_tweet": "1666475434110865408",
        "query": {
            "id": 5,
            "query": "\"drug\" (\"children\" OR \"child\" OR \"kid\" OR \"youngster\" OR \"minor\" OR \"teenager\" OR \"teen\" OR \"infant\" OR \"adolescent\" OR \"juvenile\" OR \"youth\" OR \"pediatrics\" OR \"neonatal\") -is:retweet -is:quote -is:reply",
            "main_topic": "substance abuse",
            "topic": "drug"
        },
        "result": "All you people who made someone feel like shit because they wanted their children in school and didn’t want to experiment on them with experimental drug  I have a BIG 🖕🏻🖕🏽for you!! https://t.co/jd6QWqdudh",
        "user": {
            "username": "ShaneOgdenUSA",
            "name": "Shane",
            "verified": false,
            "profile_photo": "https://pbs.twimg.com/profile_images/1518692993624121344/-QgtfVOx_normal.jpg"
        },
        "metadata": {
            "pontuation_mentions": 1,
            "lang": "en",
            "location": null,
            "links": [
                {
                    "description": "Log into Facebook to start sharing and connecting with your friends, family, and people you know.",
                    "display_url": "fb.watch/l0oHRss3zS/?mi…",
                    "end": 204,
                    "expanded_url": "https://fb.watch/l0oHRss3zS/?mibextid=fJgBYn",
                    "start": 181,
                    "status": 200,
                    "title": "Log into Facebook",
                    "unwound_url": "https://www.facebook.com/login/?next=https%3A%2F%2Fwww.facebook.com%2FIngrahamRadio%2Fvideos%2F1630419120794872%2F%3Fextid%3DTWT-UNK-UNK-UNK-IOS_GK0T-GK1C%26mibextid%3DT3FBdp%26ref%3Dsharing",
                    "url": "https://t.co/jd6QWqdudh"
                }
            ],
            "media": null,
            "context": null,
            "public_metrics": {
                "bookmark_count": 0,
                "impression_count": 0,
                "like_count": 0,
                "quote_count": 0,
                "reply_count": 0,
                "retweet_count": 0
            }
        }
    },
    "You think 9 11 was bad? Well between the golf  association merger , illegal voting registration, drug dispensaries free everything don’t work , raid stores, no penalties for crimes doing away with police and prosecutions, trans education being pushed on our children. What’s left!": {
        "id_tweet": "1666470387394158595",
        "query": {
            "id": 5,
            "query": "\"drug\" (\"children\" OR \"child\" OR \"kid\" OR \"youngster\" OR \"minor\" OR \"teenager\" OR \"teen\" OR \"infant\" OR \"adolescent\" OR \"juvenile\" OR \"youth\" OR \"pediatrics\" OR \"neonatal\") -is:retweet -is:quote -is:reply",
            "main_topic": "substance abuse",
            "topic": "drug"
        },
        "result": "You think 9 11 was bad? Well between the golf  association merger , illegal voting registration, drug dispensaries free everything don’t work , raid stores, no penalties for crimes doing away with police and prosecutions, trans education being pushed on our children. What’s left!",
        "user": {
            "username": "Barbara11121939",
            "name": "Barbara",
            "verified": false,
            "profile_photo": "https://pbs.twimg.com/profile_images/1615929963227615233/MpEoScgY_normal.jpg"
        },
        "metadata": {
            "pontuation_mentions": 1,
            "lang": "en",
            "location": "Delaware, USA",
            "links": null,
            "media": null,
            "context": [
                {
                    "end": 13,
                    "normalized_text": "9 11",
                    "probability": 0.5502,
                    "start": 10,
                    "type": "Other"
                }
            ],
            "public_metrics": {
                "bookmark_count": 0,
                "impression_count": 4,
                "like_count": 0,
                "quote_count": 0,
                "reply_count": 0,
                "retweet_count": 0
            }
        }
    },
    "MODERN PARENTING Like father-like son. When Joe Biden tells you how to raise your children-LISTEN Keep your son in-indicted, excuse acting as a foreign agent on your behalf for profit, weapons violations, drug use, money laundering through finger painting, 2 thick  💸💱as thieves": {
        "id_tweet": "1666470168250179584",
        "query": {
            "id": 5,
            "query": "\"drug\" (\"children\" OR \"child\" OR \"kid\" OR \"youngster\" OR \"minor\" OR \"teenager\" OR \"teen\" OR \"infant\" OR \"adolescent\" OR \"juvenile\" OR \"youth\" OR \"pediatrics\" OR \"neonatal\") -is:retweet -is:quote -is:reply",
            "main_topic": "substance abuse",
            "topic": "drug"
        },
        "result": "MODERN PARENTING\nLike father-like son.\nWhen Joe Biden tells you how to raise your children-LISTEN\nKeep your son in-indicted, excuse acting as a foreign agent on your behalf for profit, weapons violations, drug use, money laundering through finger painting, 2 thick  💸💱as thieves https://t.co/iDJqhdH3kR",
        "user": {
            "username": "ariesierra1949",
            "name": "Arie Sierra",
            "verified": false,
            "profile_photo": "https://pbs.twimg.com/profile_images/1665867743654969344/tJB1W0ux_normal.jpg"
        },
        "metadata": {
            "pontuation_mentions": 1,
            "lang": "en",
            "location": "Sebastopol, CA",
            "links": [
                {
                    "display_url": "pic.twitter.com/iDJqhdH3kR",
                    "end": 302,
                    "expanded_url": "https://twitter.com/ariesierra1949/status/1666470168250179584/photo/1",
                    "media_key": "3_1666470152940974083",
                    "start": 279,
                    "url": "https://t.co/iDJqhdH3kR"
                },
                {
                    "display_url": "pic.twitter.com/iDJqhdH3kR",
                    "end": 302,
                    "expanded_url": "https://twitter.com/ariesierra1949/status/1666470168250179584/photo/1",
                    "media_key": "3_1666470160759136263",
                    "start": 279,
                    "url": "https://t.co/iDJqhdH3kR"
                },
                {
                    "display_url": "pic.twitter.com/iDJqhdH3kR",
                    "end": 302,
                    "expanded_url": "https://twitter.com/ariesierra1949/status/1666470168250179584/photo/1",
                    "media_key": "3_1666470165150572546",
                    "start": 279,
                    "url": "https://t.co/iDJqhdH3kR"
                }
            ],
            "media": [
                {
                    "media_key": "3_1666470152940974083",
                    "type": "photo",
                    "url": "https://pbs.twimg.com/media/FyB9xlbWcAMldDV.jpg"
                },
                {
                    "media_key": "3_1666470160759136263",
                    "type": "photo",
                    "url": "https://pbs.twimg.com/media/FyB9yCjWIAceozi.jpg"
                },
                {
                    "media_key": "3_1666470165150572546",
                    "type": "photo",
                    "url": "https://pbs.twimg.com/media/FyB9yS6WIAI85BW.jpg"
                }
            ],
            "context": [
                {
                    "end": 52,
                    "normalized_text": "Joe Biden",
                    "probability": 0.9616,
                    "start": 44,
                    "type": "Person"
                }
            ],
            "public_metrics": {
                "bookmark_count": 0,
                "impression_count": 23,
                "like_count": 0,
                "quote_count": 0,
                "reply_count": 0,
                "retweet_count": 0
            }
        }
    },
    "Me: makes a minor gripe and is drug for 2 days about shit.  Most of y’all:  make a complaint your entire personality": {
        "id_tweet": "1666466879714607105",
        "query": {
            "id": 5,
            "query": "\"drug\" (\"children\" OR \"child\" OR \"kid\" OR \"youngster\" OR \"minor\" OR \"teenager\" OR \"teen\" OR \"infant\" OR \"adolescent\" OR \"juvenile\" OR \"youth\" OR \"pediatrics\" OR \"neonatal\") -is:retweet -is:quote -is:reply",
            "main_topic": "substance abuse",
            "topic": "drug"
        },
        "result": "Me: makes a minor gripe and is drug for 2 days about shit.\n\nMost of y’all:  make a complaint your entire personality",
        "user": {
            "username": "NukaZero",
            "name": "•Zero•",
            "verified": false,
            "profile_photo": "https://pbs.twimg.com/profile_images/1654146697361072129/XUNqmQ2l_normal.jpg"
        },
        "metadata": {
            "pontuation_mentions": 1,
            "lang": "en",
            "location": "Charleston, WV",
            "links": null,
            "media": null,
            "context": null,
            "public_metrics": {
                "bookmark_count": 0,
                "impression_count": 165,
                "like_count": 5,
                "quote_count": 0,
                "reply_count": 2,
                "retweet_count": 1
            }
        }
    },
    "BC's coroner, prov health officer and children's rep try to backstop public confidence in safe supply/decrim, but in the process reveal a much larger vision for gov drug policy that may make people uncomfortable. My latest in @theorcabc @Glacier_Media:": {
        "id_tweet": "1666462067711410178",
        "query": {
            "id": 5,
            "query": "\"drug\" (\"children\" OR \"child\" OR \"kid\" OR \"youngster\" OR \"minor\" OR \"teenager\" OR \"teen\" OR \"infant\" OR \"adolescent\" OR \"juvenile\" OR \"youth\" OR \"pediatrics\" OR \"neonatal\") -is:retweet -is:quote -is:reply",
            "main_topic": "substance abuse",
            "topic": "drug"
        },
        "result": "BC's coroner, prov health officer and children's rep try to backstop public confidence in safe supply/decrim, but in the process reveal a much larger vision for gov drug policy that may make people uncomfortable.\nMy latest in @theorcabc @Glacier_Media:\nhttps://t.co/ymAPWFN26p",
        "user": {
            "username": "RobShaw_BC",
            "name": "Rob Shaw",
            "verified": false,
            "profile_photo": "https://pbs.twimg.com/profile_images/1587479780433489920/6UyMjudy_normal.jpg"
        },
        "metadata": {
            "pontuation_mentions": 1,
            "lang": "en",
            "location": "Victoria, British Columbia",
            "links": [
                {
                    "description": "The musings of Dr. Bonnie Henry, Lisa Lapointe and Jennifer Charlesworth create a difficult task for the NDP government",
                    "display_url": "theorca.ca/commentary/rob…",
                    "end": 276,
                    "expanded_url": "https://www.theorca.ca/commentary/rob-shaw-in-their-enthusiasm-watchdogs-suggest-a-larger-government-role-in-selling-decriminalized-drugs-7109077",
                    "images": [
                        {
                            "height": 800,
                            "url": "https://pbs.twimg.com/news_img/1666446682043609093/gy64dnKs?format=jpg&name=orig",
                            "width": 1200
                        },
                        {
                            "height": 150,
                            "url": "https://pbs.twimg.com/news_img/1666446682043609093/gy64dnKs?format=jpg&name=150x150",
                            "width": 150
                        }
                    ],
                    "start": 253,
                    "status": 200,
                    "title": "Rob Shaw: Watchdogs suggest a larger government role in selling decriminalized drugs",
                    "unwound_url": "https://www.theorca.ca/commentary/rob-shaw-in-their-enthusiasm-watchdogs-suggest-a-larger-government-role-in-selling-decriminalized-drugs-7109077",
                    "url": "https://t.co/ymAPWFN26p"
                }
            ],
            "media": null,
            "context": [
                {
                    "end": 1,
                    "normalized_text": "BC",
                    "probability": 0.7048,
                    "start": 0,
                    "type": "Organization"
                }
            ],
            "public_metrics": {
                "bookmark_count": 3,
                "impression_count": 12843,
                "like_count": 37,
                "quote_count": 9,
                "reply_count": 19,
                "retweet_count": 20
            }
        }
    },
    "Sex trafficking. Child grooming. Surgical mutilation. Encouraging and facilitating drug abuse and homelessness. Is there any line leftists won’t cross?": {
        "id_tweet": "1666461722188578817",
        "query": {
            "id": 5,
            "query": "\"drug\" (\"children\" OR \"child\" OR \"kid\" OR \"youngster\" OR \"minor\" OR \"teenager\" OR \"teen\" OR \"infant\" OR \"adolescent\" OR \"juvenile\" OR \"youth\" OR \"pediatrics\" OR \"neonatal\") -is:retweet -is:quote -is:reply",
            "main_topic": "substance abuse",
            "topic": "drug"
        },
        "result": "Sex trafficking. Child grooming. Surgical mutilation. Encouraging and facilitating drug abuse and homelessness. Is there any line leftists won’t cross?",
        "user": {
            "username": "jds20181",
            "name": "proton",
            "verified": false,
            "profile_photo": "https://abs.twimg.com/sticky/default_profile_images/default_profile_normal.png"
        },
        "metadata": {
            "pontuation_mentions": 1,
            "lang": "en",
            "location": "USA",
            "links": null,
            "media": null,
            "context": null,
            "public_metrics": {
                "bookmark_count": 0,
                "impression_count": 16,
                "like_count": 0,
                "quote_count": 0,
                "reply_count": 0,
                "retweet_count": 0
            }
        }
    },
    "https://t.co/7XJNE2C1qA   The biden regime &amp; crime family are the cartels boss &amp; are the number one drug &amp; child traffickers!": {
        "id_tweet": "1666460082052251648",
        "query": {
            "id": 5,
            "query": "\"drug\" (\"children\" OR \"child\" OR \"kid\" OR \"youngster\" OR \"minor\" OR \"teenager\" OR \"teen\" OR \"infant\" OR \"adolescent\" OR \"juvenile\" OR \"youth\" OR \"pediatrics\" OR \"neonatal\") -is:retweet -is:quote -is:reply",
            "main_topic": "substance abuse",
            "topic": "drug"
        },
        "result": "https://t.co/7XJNE2C1qA\n  The biden regime &amp; crime family are the cartels boss &amp; are the number one drug &amp; child traffickers!",
        "user": {
            "username": "Norma77214017",
            "name": "Norma",
            "verified": false,
            "profile_photo": "https://abs.twimg.com/sticky/default_profile_images/default_profile_normal.png"
        },
        "metadata": {
            "pontuation_mentions": 1,
            "lang": "en",
            "location": null,
            "links": [
                {
                    "description": "Thank you to those who are fighting for the good of America. | United States of America",
                    "display_url": "fb.watch/l0ldymtVya/?mi…",
                    "end": 23,
                    "expanded_url": "https://fb.watch/l0ldymtVya/?mibextid=l2pjGR",
                    "images": [
                        {
                            "height": 1000,
                            "url": "https://pbs.twimg.com/news_img/1666460084505829377/2059Wpbl?format=jpg&name=orig",
                            "width": 1000
                        },
                        {
                            "height": 150,
                            "url": "https://pbs.twimg.com/news_img/1666460084505829377/2059Wpbl?format=jpg&name=150x150",
                            "width": 150
                        }
                    ],
                    "start": 0,
                    "status": 200,
                    "title": "AZ Sheriff Reveals True Border Situation | United States of America |...",
                    "unwound_url": "https://www.facebook.com/TheScoop.Politics/videos/az-sheriff-reveals-true-border-situation/3567959856768380/?extid=CL-UNK-UNK-UNK-IOS_GK0T-GK1C&mibextid=l2pjGR",
                    "url": "https://t.co/7XJNE2C1qA"
                }
            ],
            "media": null,
            "context": null,
            "public_metrics": {
                "bookmark_count": 0,
                "impression_count": 0,
                "like_count": 0,
                "quote_count": 0,
                "reply_count": 0,
                "retweet_count": 0
            }
        }
    },
    "Instagram is a controlled drug distribution center   Pizzagate is apparently real.   When does Zuckerberg and his madam get arrested for child pornography and exploitation of minors.": {
        "id_tweet": "1666459293200138242",
        "query": {
            "id": 5,
            "query": "\"drug\" (\"children\" OR \"child\" OR \"kid\" OR \"youngster\" OR \"minor\" OR \"teenager\" OR \"teen\" OR \"infant\" OR \"adolescent\" OR \"juvenile\" OR \"youth\" OR \"pediatrics\" OR \"neonatal\") -is:retweet -is:quote -is:reply",
            "main_topic": "substance abuse",
            "topic": "drug"
        },
        "result": "Instagram is a controlled drug distribution center \n\nPizzagate is apparently real. \n\nWhen does Zuckerberg and his madam get arrested for child pornography and exploitation of minors.",
        "user": {
            "username": "broken1776",
            "name": "Broken1776",
            "verified": false,
            "profile_photo": "https://pbs.twimg.com/profile_images/1619041668044406808/fAz64dri_normal.jpg"
        },
        "metadata": {
            "pontuation_mentions": 1,
            "lang": "en",
            "location": "Earth",
            "links": null,
            "media": null,
            "context": [
                {
                    "end": 8,
                    "normalized_text": "Instagram",
                    "probability": 0.9724,
                    "start": 0,
                    "type": "Other"
                },
                {
                    "end": 61,
                    "normalized_text": "Pizzagate",
                    "probability": 0.6285,
                    "start": 53,
                    "type": "Other"
                },
                {
                    "end": 104,
                    "normalized_text": "Zuckerberg",
                    "probability": 0.8761,
                    "start": 95,
                    "type": "Person"
                }
            ],
            "public_metrics": {
                "bookmark_count": 0,
                "impression_count": 15,
                "like_count": 0,
                "quote_count": 0,
                "reply_count": 0,
                "retweet_count": 0
            }
        }
    },
    "A busy day again yesterday with delivering Naloxone and Drug Awareness training to professionals from the child in our care team. #education #naloxone #risks": {
        "id_tweet": "1666458917143040009",
        "query": {
            "id": 5,
            "query": "\"drug\" (\"children\" OR \"child\" OR \"kid\" OR \"youngster\" OR \"minor\" OR \"teenager\" OR \"teen\" OR \"infant\" OR \"adolescent\" OR \"juvenile\" OR \"youth\" OR \"pediatrics\" OR \"neonatal\") -is:retweet -is:quote -is:reply",
            "main_topic": "substance abuse",
            "topic": "drug"
        },
        "result": "A busy day again yesterday with delivering Naloxone and Drug Awareness training to professionals from the child in our care team. #education #naloxone #risks https://t.co/mXpGAw3tnu",
        "user": {
            "username": "WithYouRedcarYP",
            "name": "We Are With You Redcar YP",
            "verified": false,
            "profile_photo": "https://pbs.twimg.com/profile_images/1232678066100539393/yDeE-_KS_normal.jpg"
        },
        "metadata": {
            "pontuation_mentions": 1,
            "lang": "en",
            "location": "Redcar and Cleveland, England.",
            "links": [
                {
                    "display_url": "pic.twitter.com/mXpGAw3tnu",
                    "end": 181,
                    "expanded_url": "https://twitter.com/WithYouRedcarYP/status/1666458917143040009/photo/1",
                    "media_key": "3_1666458654092980226",
                    "start": 158,
                    "url": "https://t.co/mXpGAw3tnu"
                }
            ],
            "media": [
                {
                    "media_key": "3_1666458654092980226",
                    "type": "photo",
                    "url": "https://pbs.twimg.com/media/FyBzUQ4WcAIxIZH.jpg"
                }
            ],
            "context": [
                {
                    "end": 50,
                    "normalized_text": "Naloxone",
                    "probability": 0.8298,
                    "start": 43,
                    "type": "Other"
                },
                {
                    "end": 69,
                    "normalized_text": "Awareness",
                    "probability": 0.674,
                    "start": 61,
                    "type": "Other"
                },
                {
                    "end": 149,
                    "normalized_text": "naloxone",
                    "probability": 0.4574,
                    "start": 142,
                    "type": "Other"
                }
            ],
            "public_metrics": {
                "bookmark_count": 0,
                "impression_count": 63,
                "like_count": 3,
                "quote_count": 0,
                "reply_count": 0,
                "retweet_count": 0
            }
        }
    },
    "There has been an increase in cannabis edibles in circulation which are aimed towards Children and young adults. The attached images highlight the efforts to disguise the drug as legitimate sweets. Very concerning, report to Police or Crimestoppers if you see any.#policingpromise": {
        "id_tweet": "1666458885765332993",
        "query": {
            "id": 5,
            "query": "\"drug\" (\"children\" OR \"child\" OR \"kid\" OR \"youngster\" OR \"minor\" OR \"teenager\" OR \"teen\" OR \"infant\" OR \"adolescent\" OR \"juvenile\" OR \"youth\" OR \"pediatrics\" OR \"neonatal\") -is:retweet -is:quote -is:reply",
            "main_topic": "substance abuse",
            "topic": "drug"
        },
        "result": "There has been an increase in cannabis edibles in circulation which are aimed towards Children and young adults. The attached images highlight the efforts to disguise the drug as legitimate sweets. Very concerning, report to Police or Crimestoppers if you see any.#policingpromise https://t.co/AdYS97IcYG",
        "user": {
            "username": "EveshamCops",
            "name": "Evesham SNT",
            "verified": false,
            "profile_photo": "https://pbs.twimg.com/profile_images/1594041409820151808/u8eXJLYr_normal.jpg"
        },
        "metadata": {
            "pontuation_mentions": 1,
            "lang": "en",
            "location": "Evesham, Worcestershire",
            "links": [
                {
                    "display_url": "pic.twitter.com/AdYS97IcYG",
                    "end": 304,
                    "expanded_url": "https://twitter.com/EveshamCops/status/1666458885765332993/photo/1",
                    "media_key": "3_1666455808501055491",
                    "start": 281,
                    "url": "https://t.co/AdYS97IcYG"
                },
                {
                    "display_url": "pic.twitter.com/AdYS97IcYG",
                    "end": 304,
                    "expanded_url": "https://twitter.com/EveshamCops/status/1666458885765332993/photo/1",
                    "media_key": "3_1666455946736939008",
                    "start": 281,
                    "url": "https://t.co/AdYS97IcYG"
                },
                {
                    "display_url": "pic.twitter.com/AdYS97IcYG",
                    "end": 304,
                    "expanded_url": "https://twitter.com/EveshamCops/status/1666458885765332993/photo/1",
                    "media_key": "3_1666457382585597952",
                    "start": 281,
                    "url": "https://t.co/AdYS97IcYG"
                }
            ],
            "media": [
                {
                    "media_key": "3_1666455808501055491",
                    "type": "photo",
                    "url": "https://pbs.twimg.com/media/FyBwuoOXgAMvW1n.jpg"
                },
                {
                    "media_key": "3_1666455946736939008",
                    "type": "photo",
                    "url": "https://pbs.twimg.com/media/FyBw2rMXsAAuVPk.jpg"
                },
                {
                    "media_key": "3_1666457382585597952",
                    "type": "photo",
                    "url": "https://pbs.twimg.com/media/FyByKQJXgAAOLEQ.jpg"
                }
            ],
            "context": null,
            "public_metrics": {
                "bookmark_count": 0,
                "impression_count": 291,
                "like_count": 1,
                "quote_count": 0,
                "reply_count": 0,
                "retweet_count": 0
            }
        }
    },
    "Pre-MLS Next?  MLS Next Next?  Youth sports is a hell of a drug.": {
        "id_tweet": "1666457365619650565",
        "query": {
            "id": 5,
            "query": "\"drug\" (\"children\" OR \"child\" OR \"kid\" OR \"youngster\" OR \"minor\" OR \"teenager\" OR \"teen\" OR \"infant\" OR \"adolescent\" OR \"juvenile\" OR \"youth\" OR \"pediatrics\" OR \"neonatal\") -is:retweet -is:quote -is:reply",
            "main_topic": "substance abuse",
            "topic": "drug"
        },
        "result": "Pre-MLS Next?\n\nMLS Next Next?\n\nYouth sports is a hell of a drug. https://t.co/LcY0AbFmkP",
        "user": {
            "username": "soloyosh",
            "name": "soloyosh",
            "verified": false,
            "profile_photo": "https://pbs.twimg.com/profile_images/1244051893434773507/ZVIkIElz_normal.jpg"
        },
        "metadata": {
            "pontuation_mentions": 1,
            "lang": "en",
            "location": "Lake Havasu City, AZ",
            "links": [
                {
                    "display_url": "pic.twitter.com/LcY0AbFmkP",
                    "end": 88,
                    "expanded_url": "https://twitter.com/soloyosh/status/1666457365619650565/photo/1",
                    "media_key": "3_1666457357864370179",
                    "start": 65,
                    "url": "https://t.co/LcY0AbFmkP"
                }
            ],
            "media": [
                {
                    "media_key": "3_1666457357864370179",
                    "type": "photo",
                    "url": "https://pbs.twimg.com/media/FyByI0DXgAMNjY7.jpg"
                }
            ],
            "context": [
                {
                    "end": 6,
                    "normalized_text": "MLS",
                    "probability": 0.7468,
                    "start": 4,
                    "type": "Organization"
                },
                {
                    "end": 17,
                    "normalized_text": "MLS",
                    "probability": 0.7156,
                    "start": 15,
                    "type": "Organization"
                }
            ],
            "public_metrics": {
                "bookmark_count": 0,
                "impression_count": 6,
                "like_count": 0,
                "quote_count": 0,
                "reply_count": 0,
                "retweet_count": 0
            }
        }
    },
    "REMEMBER WHEN THEY ABOLISHED CIGARETTE VENDING MACHINES SO OUR YOUTH COULDN'T PURCHASE SMOKES....NOW THIS IS AVAILABLE TO ANYONE...DEMOCRAT LUNACY!!  NYC Unveils Vending Machines with Free Crack Pipes and Drug Kits": {
        "id_tweet": "1666456922399047681",
        "query": {
            "id": 5,
            "query": "\"drug\" (\"children\" OR \"child\" OR \"kid\" OR \"youngster\" OR \"minor\" OR \"teenager\" OR \"teen\" OR \"infant\" OR \"adolescent\" OR \"juvenile\" OR \"youth\" OR \"pediatrics\" OR \"neonatal\") -is:retweet -is:quote -is:reply",
            "main_topic": "substance abuse",
            "topic": "drug"
        },
        "result": "REMEMBER WHEN THEY ABOLISHED CIGARETTE VENDING MACHINES SO OUR YOUTH COULDN'T PURCHASE SMOKES....NOW THIS IS AVAILABLE TO ANYONE...DEMOCRAT LUNACY!!\n\nNYC Unveils Vending Machines with Free Crack Pipes and Drug Kits https://t.co/5KaRLzklEs via @pamelageller",
        "user": {
            "username": "MustReadNewz",
            "name": "BREAKING NEWZ Alert",
            "verified": false,
            "profile_photo": "https://pbs.twimg.com/profile_images/1628100357690621982/K-Dfb6Vc_normal.jpg"
        },
        "metadata": {
            "pontuation_mentions": 1,
            "lang": "en",
            "location": null,
            "links": [
                {
                    "description": "Why does the government want addiction and death? But you can't sme cigarettes in outdoor spaces. And Juul e-cigs are banned.",
                    "display_url": "gellerreport.com/2023/06/nyc-un…",
                    "end": 238,
                    "expanded_url": "https://gellerreport.com/2023/06/nyc-unveils-vending-machines-with-free-crack-pipes-and-drug-kits.html/",
                    "images": [
                        {
                            "height": 562,
                            "url": "https://pbs.twimg.com/news_img/1666164060700778496/8XJ-5YW3?format=png&name=orig",
                            "width": 994
                        },
                        {
                            "height": 150,
                            "url": "https://pbs.twimg.com/news_img/1666164060700778496/8XJ-5YW3?format=png&name=150x150",
                            "width": 150
                        }
                    ],
                    "start": 215,
                    "status": 200,
                    "title": "NYC Unveils Vending Machines with Free Crack Pipes and Drug Kits - Geller Report",
                    "unwound_url": "https://gellerreport.com/2023/06/nyc-unveils-vending-machines-with-free-crack-pipes-and-drug-kits.html/",
                    "url": "https://t.co/5KaRLzklEs"
                }
            ],
            "media": null,
            "context": [
                {
                    "end": 152,
                    "normalized_text": "NYC",
                    "probability": 0.8952,
                    "start": 150,
                    "type": "Place"
                }
            ],
            "public_metrics": {
                "bookmark_count": 0,
                "impression_count": 12,
                "like_count": 0,
                "quote_count": 0,
                "reply_count": 0,
                "retweet_count": 0
            }
        }
    },
    "😀💌😌😍😆 Lose role drug child. ＃街射 ＃顶臀 ＃裸贷  认准（山鸡小店） 🍹永远业内最低价 🍹 🍤六十万高清视频 🍹 🍛点头像看简介 🍹 🍜请放心，不骗人，无广告，纯视频 🍛 🍹永远业内最低价 🍛 🍹点头像看简介 🍛 🍹点头像看简介 🍹 🍹": {
        "id_tweet": "1666453771910631424",
        "query": {
            "id": 5,
            "query": "\"drug\" (\"children\" OR \"child\" OR \"kid\" OR \"youngster\" OR \"minor\" OR \"teenager\" OR \"teen\" OR \"infant\" OR \"adolescent\" OR \"juvenile\" OR \"youth\" OR \"pediatrics\" OR \"neonatal\") -is:retweet -is:quote -is:reply",
            "main_topic": "substance abuse",
            "topic": "drug"
        },
        "result": "😀💌😌😍😆\nLose role drug child.\n＃街射 ＃顶臀 ＃裸贷 \n认准（山鸡小店）\n🍹永远业内最低价\n🍹\n🍤六十万高清视频\n🍹\n🍛点头像看简介\n🍹\n🍜请放心，不骗人，无广告，纯视频\n🍛\n🍹永远业内最低价\n🍛\n🍹点头像看简介\n🍛\n🍹点头像看简介\n🍹\n🍹",
        "user": {
            "username": "Hohonnc",
            "name": "厕拍街拍抄底足交足控恋足幼女幼幼呦呦处女捡尸初中生偷窥偷拍走光黑丝高中生丝袜强奸反差t4母子父女",
            "verified": false,
            "profile_photo": "https://pbs.twimg.com/profile_images/1519414773301248000/fX9PcYqk_normal.jpg"
        },
        "metadata": {
            "pontuation_mentions": 1,
            "lang": "zh",
            "location": null,
            "links": null,
            "media": null,
            "context": null,
            "public_metrics": {
                "bookmark_count": 0,
                "impression_count": 1,
                "like_count": 0,
                "quote_count": 0,
                "reply_count": 0,
                "retweet_count": 0
            }
        }
    },
    "https://t.co/fQUClmdKpK Disappointing but not surprising.  Mixing single moms with children and recovering drug users in one location is another example of government doing what's easy, not what's best.": {
        "id_tweet": "1666452496301039619",
        "query": {
            "id": 5,
            "query": "\"drug\" (\"children\" OR \"child\" OR \"kid\" OR \"youngster\" OR \"minor\" OR \"teenager\" OR \"teen\" OR \"infant\" OR \"adolescent\" OR \"juvenile\" OR \"youth\" OR \"pediatrics\" OR \"neonatal\") -is:retweet -is:quote -is:reply",
            "main_topic": "substance abuse",
            "topic": "drug"
        },
        "result": "https://t.co/fQUClmdKpK Disappointing but not surprising. \nMixing single moms with children and recovering drug users in one location is another example of government doing what's easy, not what's best.",
        "user": {
            "username": "StevenR78182780",
            "name": "Steven Rossi",
            "verified": false,
            "profile_photo": "https://pbs.twimg.com/profile_images/1326312869806305280/oz4FXB41_normal.jpg"
        },
        "metadata": {
            "pontuation_mentions": 1,
            "lang": "en",
            "location": null,
            "links": [
                {
                    "description": "At first glance, the Buri Building in the Hazelwood neighborhood looks like an ideal way to house some of the thousands of people living in tent camps around Portland. Taxpayer money helped erect the Buri, named for late tenant rights advocate Justin Buri. The developer, a nonprofit called Northwest Housing Alternatives, used a tax-exempt bond program and low-income housing tax credits to finance construction and got public money from an alphabet soup of sources, including $175,000 from Metro, the",
                    "display_url": "wweek.com/news/2023/06/0…",
                    "end": 23,
                    "expanded_url": "https://www.wweek.com/news/2023/06/07/a-28-million-low-income-apartment-complex-descends-into-chaos-in-just-two-and-a-half-years/",
                    "start": 0,
                    "status": 200,
                    "title": "A $28 Million Low-Income Apartment Complex Descends Into Chaos in Just Two and a Half Years",
                    "unwound_url": "https://www.wweek.com/news/2023/06/07/a-28-million-low-income-apartment-complex-descends-into-chaos-in-just-two-and-a-half-years/",
                    "url": "https://t.co/fQUClmdKpK"
                }
            ],
            "media": null,
            "context": null,
            "public_metrics": {
                "bookmark_count": 0,
                "impression_count": 8,
                "like_count": 0,
                "quote_count": 0,
                "reply_count": 0,
                "retweet_count": 0
            }
        }
    },
    "National Alliance for Drug Endangered Children proudly offers 4 Online Training Courses that are engaging and interactive. Courses run from 30-45 minutes and feature interviews with a wide array of experts from across the U.S.": {
        "id_tweet": "1666452453523353600",
        "query": {
            "id": 5,
            "query": "\"drug\" (\"children\" OR \"child\" OR \"kid\" OR \"youngster\" OR \"minor\" OR \"teenager\" OR \"teen\" OR \"infant\" OR \"adolescent\" OR \"juvenile\" OR \"youth\" OR \"pediatrics\" OR \"neonatal\") -is:retweet -is:quote -is:reply",
            "main_topic": "substance abuse",
            "topic": "drug"
        },
        "result": "National Alliance for Drug Endangered Children proudly offers 4 Online Training Courses that are engaging and interactive. Courses run from 30-45 minutes and feature interviews with a wide array of experts from across the U.S. https://t.co/79Oql1HdwQ",
        "user": {
            "username": "NationalDEC",
            "name": "National DEC",
            "verified": false,
            "profile_photo": "https://pbs.twimg.com/profile_images/1500942310309203972/MChXyY4k_normal.jpg"
        },
        "metadata": {
            "pontuation_mentions": 1,
            "lang": "en",
            "location": "Westminster, CO",
            "links": [
                {
                    "description": "Online Training For any technical or support issues with the online training please email info@copstrainingportal.org or call 833-650-7910.Online Training Available!Through a partnership with the U.S. Department of Justice, Office of Community Oriented Policing Services, we are pleased to share four online training courses. Share this flyer about the online trainings with others professionals. Drug Endangered Children (DEC) OverviewThis course",
                    "display_url": "nationaldec.org/training/onlin…",
                    "end": 250,
                    "expanded_url": "https://nationaldec.org/training/online-training/",
                    "start": 227,
                    "status": 200,
                    "title": "Online Training - National Alliance For Drug Endangered Children",
                    "unwound_url": "https://nationaldec.org/training/online-training/",
                    "url": "https://t.co/79Oql1HdwQ"
                }
            ],
            "media": null,
            "context": [
                {
                    "end": 36,
                    "normalized_text": "National Alliance for Drug Endangered",
                    "probability": 0.4639,
                    "start": 0,
                    "type": "Other"
                },
                {
                    "end": 225,
                    "normalized_text": "U.S.",
                    "probability": 0.8736,
                    "start": 222,
                    "type": "Place"
                }
            ],
            "public_metrics": {
                "bookmark_count": 0,
                "impression_count": 18,
                "like_count": 0,
                "quote_count": 0,
                "reply_count": 0,
                "retweet_count": 0
            }
        }
    },
    "“Scott slammed university medical centers for injecting 'healthy infants and toddlers with this experimental drug' during a National Institute of Health clinical trial, despite the demographic being at low risk.\"": {
        "id_tweet": "1666452452978163713",
        "query": {
            "id": 5,
            "query": "\"drug\" (\"children\" OR \"child\" OR \"kid\" OR \"youngster\" OR \"minor\" OR \"teenager\" OR \"teen\" OR \"infant\" OR \"adolescent\" OR \"juvenile\" OR \"youth\" OR \"pediatrics\" OR \"neonatal\") -is:retweet -is:quote -is:reply",
            "main_topic": "substance abuse",
            "topic": "drug"
        },
        "result": "“Scott slammed university medical centers for injecting 'healthy infants and toddlers with this experimental drug' during a National Institute of Health clinical trial, despite the demographic being at low risk.\" \n\nhttps://t.co/DxlmbsQiaH",
        "user": {
            "username": "ScottAtlas_IT",
            "name": "Independent Truths with Dr. Scott Atlas",
            "verified": true,
            "profile_photo": "https://pbs.twimg.com/profile_images/1612569688458039296/uQsMit_2_normal.jpg"
        },
        "metadata": {
            "pontuation_mentions": 20,
            "lang": "en",
            "location": "California",
            "links": [
                {
                    "description": "A former White House Coronavirus Task Force member sounded off about the consequences students faced as a result of nationwide shutdown policies during the pandemic.",
                    "display_url": "bit.ly/3quHs0P",
                    "end": 238,
                    "expanded_url": "http://bit.ly/3quHs0P",
                    "images": [
                        {
                            "height": 1238,
                            "url": "https://pbs.twimg.com/news_img/1665902604138737664/cPYhdkhd?format=jpg&name=orig",
                            "width": 2879
                        },
                        {
                            "height": 150,
                            "url": "https://pbs.twimg.com/news_img/1665902604138737664/cPYhdkhd?format=jpg&name=150x150",
                            "width": 150
                        }
                    ],
                    "start": 215,
                    "status": 200,
                    "title": "‘Human Shields’: Former Trump Adviser Slams COVID-Era Lockdown Policies For Harming Children",
                    "unwound_url": "https://dailycaller.com/2023/05/19/covid-task-force-consequences-children-scott-atlas/",
                    "url": "https://t.co/DxlmbsQiaH"
                }
            ],
            "media": null,
            "context": [
                {
                    "end": 5,
                    "normalized_text": "Scott",
                    "probability": 0.5795,
                    "start": 1,
                    "type": "Person"
                },
                {
                    "end": 151,
                    "normalized_text": "National Institute of Health",
                    "probability": 0.9295,
                    "start": 124,
                    "type": "Organization"
                }
            ],
            "public_metrics": {
                "bookmark_count": 0,
                "impression_count": 733,
                "like_count": 37,
                "quote_count": 0,
                "reply_count": 1,
                "retweet_count": 11
            }
        }
    },
    "Let's review democrat policies.  Defund the police. Legalize public drug use, defecation, urination, theft, sexual exploitation of children, child genital mutilation and camping on the sidewalk.  Had enough?": {
        "id_tweet": "1666451752990699527",
        "query": {
            "id": 5,
            "query": "\"drug\" (\"children\" OR \"child\" OR \"kid\" OR \"youngster\" OR \"minor\" OR \"teenager\" OR \"teen\" OR \"infant\" OR \"adolescent\" OR \"juvenile\" OR \"youth\" OR \"pediatrics\" OR \"neonatal\") -is:retweet -is:quote -is:reply",
            "main_topic": "substance abuse",
            "topic": "drug"
        },
        "result": "Let's review democrat policies.\n\nDefund the police.\nLegalize public drug use, defecation, urination, theft, sexual exploitation of children, child genital mutilation and camping on the sidewalk.\n\nHad enough?",
        "user": {
            "username": "Basicsence101",
            "name": "Common Sence 101",
            "verified": false,
            "profile_photo": "https://abs.twimg.com/sticky/default_profile_images/default_profile_normal.png"
        },
        "metadata": {
            "pontuation_mentions": 1,
            "lang": "en",
            "location": null,
            "links": null,
            "media": null,
            "context": null,
            "public_metrics": {
                "bookmark_count": 0,
                "impression_count": 4,
                "like_count": 0,
                "quote_count": 0,
                "reply_count": 0,
                "retweet_count": 0
            }
        }
    },
    "“I say it again, the Government of the United States of America is planning an assault on the Black community, specifically aimed at our youth. And the conspiracy is so deep and so diabolical…” - #Farrakhan  #Exopolitics #GodsAtWar": {
        "id_tweet": "1666447930620772353",
        "query": {
            "id": 5,
            "query": "\"drug\" (\"children\" OR \"child\" OR \"kid\" OR \"youngster\" OR \"minor\" OR \"teenager\" OR \"teen\" OR \"infant\" OR \"adolescent\" OR \"juvenile\" OR \"youth\" OR \"pediatrics\" OR \"neonatal\") -is:retweet -is:quote -is:reply",
            "main_topic": "substance abuse",
            "topic": "drug"
        },
        "result": "“I say it again, the Government of the United States of America is planning an assault on the Black community, specifically aimed at our youth. And the conspiracy is so deep and so diabolical…” - #Farrakhan\n\n#Exopolitics #GodsAtWar  https://t.co/BrvghruQ41",
        "user": {
            "username": "AhmedRashardX",
            "name": "Ahmed X",
            "verified": false,
            "profile_photo": "https://pbs.twimg.com/profile_images/622646737220452352/I-DkGSLE_normal.jpg"
        },
        "metadata": {
            "pontuation_mentions": 1,
            "lang": "en",
            "location": "Indianapolis, IN., USA",
            "links": [
                {
                    "description": "…And How the Jews Attacked Him SPECIAL REPORT by NOI Research Group On August 9, 2014, an unarmed Black 18-year-old man named Michael Brown was walking with a friend on a Ferguson, Missouri, …",
                    "display_url": "noirg.org/articles/how-f…",
                    "end": 256,
                    "expanded_url": "https://noirg.org/articles/how-farrakhan-solved-the-crime-drug-problem/",
                    "images": [
                        {
                            "height": 421,
                            "url": "https://pbs.twimg.com/news_img/1666447977580208129/dUIwtNwj?format=jpg&name=orig",
                            "width": 993
                        },
                        {
                            "height": 150,
                            "url": "https://pbs.twimg.com/news_img/1666447977580208129/dUIwtNwj?format=jpg&name=150x150",
                            "width": 150
                        }
                    ],
                    "start": 233,
                    "status": 200,
                    "title": "How FARRAKHAN Solved the Crime & Drug Problem…",
                    "unwound_url": "https://noirg.org/articles/how-farrakhan-solved-the-crime-drug-problem/",
                    "url": "https://t.co/BrvghruQ41"
                }
            ],
            "media": null,
            "context": [
                {
                    "end": 51,
                    "normalized_text": "United States",
                    "probability": 0.7045,
                    "start": 39,
                    "type": "Place"
                },
                {
                    "end": 62,
                    "normalized_text": "America",
                    "probability": 0.4316,
                    "start": 56,
                    "type": "Place"
                },
                {
                    "end": 205,
                    "normalized_text": "Farrakhan",
                    "probability": 0.8606,
                    "start": 197,
                    "type": "Person"
                }
            ],
            "public_metrics": {
                "bookmark_count": 0,
                "impression_count": 300,
                "like_count": 14,
                "quote_count": 1,
                "reply_count": 3,
                "retweet_count": 8
            }
        }
    },
    "This week's #webstercsdeflyers(2/3): @ThomasTitans Youth Lacrosse Camp, @Thomaslacrosse Middle School &amp; High School Lacrosse Camps, @whendfcc Free Narcan/Naloxone Training &amp; @whendfcc Drug Take Back Event.  @SchlegelRoadES @StateRdWCSD @SpryMSWarriors": {
        "id_tweet": "1666441270808436736",
        "query": {
            "id": 5,
            "query": "\"drug\" (\"children\" OR \"child\" OR \"kid\" OR \"youngster\" OR \"minor\" OR \"teenager\" OR \"teen\" OR \"infant\" OR \"adolescent\" OR \"juvenile\" OR \"youth\" OR \"pediatrics\" OR \"neonatal\") -is:retweet -is:quote -is:reply",
            "main_topic": "substance abuse",
            "topic": "drug"
        },
        "result": "This week's #webstercsdeflyers(2/3): @ThomasTitans Youth Lacrosse Camp, @Thomaslacrosse Middle School &amp; High School Lacrosse Camps, @whendfcc Free Narcan/Naloxone Training &amp; @whendfcc Drug Take Back Event. \n@SchlegelRoadES @StateRdWCSD @SpryMSWarriors https://t.co/nb7JeyilCO",
        "user": {
            "username": "WCSDProud",
            "name": "One Webster",
            "verified": false,
            "profile_photo": "https://pbs.twimg.com/profile_images/1301245100358598656/pvVZYgiY_normal.jpg"
        },
        "metadata": {
            "pontuation_mentions": 1,
            "lang": "en",
            "location": "Webster NY",
            "links": [
                {
                    "display_url": "pic.twitter.com/nb7JeyilCO",
                    "end": 283,
                    "expanded_url": "https://twitter.com/WCSDProud/status/1666441270808436736/photo/1",
                    "media_key": "3_1666440698424377344",
                    "start": 260,
                    "url": "https://t.co/nb7JeyilCO"
                },
                {
                    "display_url": "pic.twitter.com/nb7JeyilCO",
                    "end": 283,
                    "expanded_url": "https://twitter.com/WCSDProud/status/1666441270808436736/photo/1",
                    "media_key": "3_1666440698579632130",
                    "start": 260,
                    "url": "https://t.co/nb7JeyilCO"
                },
                {
                    "display_url": "pic.twitter.com/nb7JeyilCO",
                    "end": 283,
                    "expanded_url": "https://twitter.com/WCSDProud/status/1666441270808436736/photo/1",
                    "media_key": "3_1666440698713853952",
                    "start": 260,
                    "url": "https://t.co/nb7JeyilCO"
                },
                {
                    "display_url": "pic.twitter.com/nb7JeyilCO",
                    "end": 283,
                    "expanded_url": "https://twitter.com/WCSDProud/status/1666441270808436736/photo/1",
                    "media_key": "3_1666440698877411329",
                    "start": 260,
                    "url": "https://t.co/nb7JeyilCO"
                }
            ],
            "media": [
                {
                    "media_key": "3_1666440698424377344",
                    "type": "photo",
                    "url": "https://pbs.twimg.com/media/FyBi_GzWwAARrdk.jpg"
                },
                {
                    "media_key": "3_1666440698579632130",
                    "type": "photo",
                    "url": "https://pbs.twimg.com/media/FyBi_HYXwAI3Fb6.jpg"
                },
                {
                    "media_key": "3_1666440698713853952",
                    "type": "photo",
                    "url": "https://pbs.twimg.com/media/FyBi_H4X0AAS7WB.jpg"
                },
                {
                    "media_key": "3_1666440698877411329",
                    "type": "photo",
                    "url": "https://pbs.twimg.com/media/FyBi_IfXgAE0ic-.jpg"
                }
            ],
            "context": [
                {
                    "end": 69,
                    "normalized_text": "Youth Lacrosse Camp",
                    "probability": 0.705,
                    "start": 51,
                    "type": "Other"
                },
                {
                    "end": 156,
                    "normalized_text": "Narcan",
                    "probability": 0.4871,
                    "start": 151,
                    "type": "Other"
                }
            ],
            "public_metrics": {
                "bookmark_count": 0,
                "impression_count": 213,
                "like_count": 0,
                "quote_count": 0,
                "reply_count": 0,
                "retweet_count": 0
            }
        }
    },
    "Bruh, I do not give a damn who my neighbor is as along as they’re not a sex offender, woman or children abuser or drug dealer.": {
        "id_tweet": "1666440306236039169",
        "query": {
            "id": 5,
            "query": "\"drug\" (\"children\" OR \"child\" OR \"kid\" OR \"youngster\" OR \"minor\" OR \"teenager\" OR \"teen\" OR \"infant\" OR \"adolescent\" OR \"juvenile\" OR \"youth\" OR \"pediatrics\" OR \"neonatal\") -is:retweet -is:quote -is:reply",
            "main_topic": "substance abuse",
            "topic": "drug"
        },
        "result": "Bruh, I do not give a damn who my neighbor is as along as they’re not a sex offender, woman or children abuser or drug dealer.",
        "user": {
            "username": "by_chunter",
            "name": "Emotional Support Bird 🫶🏼",
            "verified": false,
            "profile_photo": "https://pbs.twimg.com/profile_images/1613003464539344898/2sfLDzfW_normal.jpg"
        },
        "metadata": {
            "pontuation_mentions": 1,
            "lang": "en",
            "location": "Minding…",
            "links": null,
            "media": null,
            "context": null,
            "public_metrics": {
                "bookmark_count": 0,
                "impression_count": 17,
                "like_count": 1,
                "quote_count": 0,
                "reply_count": 0,
                "retweet_count": 0
            }
        }
    },
    "The Entire Societal Pressures &amp; Frustrations Of The Youth Nicely Summed Up In The Writings  Share your thoughts  about Alcohol and drug usage and share you experiences related to this matter": {
        "id_tweet": "1666439278371504128",
        "query": {
            "id": 5,
            "query": "\"drug\" (\"children\" OR \"child\" OR \"kid\" OR \"youngster\" OR \"minor\" OR \"teenager\" OR \"teen\" OR \"infant\" OR \"adolescent\" OR \"juvenile\" OR \"youth\" OR \"pediatrics\" OR \"neonatal\") -is:retweet -is:quote -is:reply",
            "main_topic": "substance abuse",
            "topic": "drug"
        },
        "result": "The Entire Societal Pressures &amp; Frustrations Of The Youth Nicely Summed Up In The Writings\n\nShare your thoughts  about Alcohol and drug usage and share you experiences related to this matter https://t.co/MYT70fdoKD",
        "user": {
            "username": "Think_Liberal",
            "name": "Think Liberal",
            "verified": false,
            "profile_photo": "https://pbs.twimg.com/profile_images/1662852230548955138/GlPDR5Dt_normal.jpg"
        },
        "metadata": {
            "pontuation_mentions": 1,
            "lang": "en",
            "location": null,
            "links": [
                {
                    "display_url": "pic.twitter.com/MYT70fdoKD",
                    "end": 218,
                    "expanded_url": "https://twitter.com/Think_Liberal/status/1666439278371504128/photo/1",
                    "media_key": "3_1666439273472573441",
                    "start": 195,
                    "url": "https://t.co/MYT70fdoKD"
                },
                {
                    "display_url": "pic.twitter.com/MYT70fdoKD",
                    "end": 218,
                    "expanded_url": "https://twitter.com/Think_Liberal/status/1666439278371504128/photo/1",
                    "media_key": "3_1666439273443209218",
                    "start": 195,
                    "url": "https://t.co/MYT70fdoKD"
                },
                {
                    "display_url": "pic.twitter.com/MYT70fdoKD",
                    "end": 218,
                    "expanded_url": "https://twitter.com/Think_Liberal/status/1666439278371504128/photo/1",
                    "media_key": "3_1666439273459884035",
                    "start": 195,
                    "url": "https://t.co/MYT70fdoKD"
                },
                {
                    "display_url": "pic.twitter.com/MYT70fdoKD",
                    "end": 218,
                    "expanded_url": "https://twitter.com/Think_Liberal/status/1666439278371504128/photo/1",
                    "media_key": "3_1666439273443209221",
                    "start": 195,
                    "url": "https://t.co/MYT70fdoKD"
                }
            ],
            "media": [
                {
                    "media_key": "3_1666439273472573441",
                    "type": "photo",
                    "url": "https://pbs.twimg.com/media/FyBhsKcXwAE3Ty1.jpg"
                },
                {
                    "media_key": "3_1666439273443209218",
                    "type": "photo",
                    "url": "https://pbs.twimg.com/media/FyBhsKVXsAI0N4J.jpg"
                },
                {
                    "media_key": "3_1666439273459884035",
                    "type": "photo",
                    "url": "https://pbs.twimg.com/media/FyBhsKZWIAMQaWk.jpg"
                },
                {
                    "media_key": "3_1666439273443209221",
                    "type": "photo",
                    "url": "https://pbs.twimg.com/media/FyBhsKVXsAUYC44.jpg"
                }
            ],
            "context": null,
            "public_metrics": {
                "bookmark_count": 0,
                "impression_count": 12,
                "like_count": 0,
                "quote_count": 0,
                "reply_count": 1,
                "retweet_count": 0
            }
        }
    },
    "Hobbs works for the drug cartels who traffick children and poison Americans with fentanyl.": {
        "id_tweet": "1666439171878297601",
        "query": {
            "id": 5,
            "query": "\"drug\" (\"children\" OR \"child\" OR \"kid\" OR \"youngster\" OR \"minor\" OR \"teenager\" OR \"teen\" OR \"infant\" OR \"adolescent\" OR \"juvenile\" OR \"youth\" OR \"pediatrics\" OR \"neonatal\") -is:retweet -is:quote -is:reply",
            "main_topic": "substance abuse",
            "topic": "drug"
        },
        "result": "Hobbs works for the drug cartels who traffick children and poison Americans with fentanyl. \n\nhttps://t.co/HKfQ916Fr0",
        "user": {
            "username": "hvacguy123_",
            "name": "Sean Sopko#IstandwithTrump",
            "verified": false,
            "profile_photo": "https://pbs.twimg.com/profile_images/1594345242341572609/hetOsrnn_normal.png"
        },
        "metadata": {
            "pontuation_mentions": 1,
            "lang": "en",
            "location": null,
            "links": [
                {
                    "description": "Arizona Governor Katie Hobbs vetoed a new bill that would have made it illegal to facilitate or record sexually-explicit conduct in public places, like classrooms and government buildings.",
                    "display_url": "oann.com/newsroom/gov-h…",
                    "end": 116,
                    "expanded_url": "https://www.oann.com/newsroom/gov-hobbs-vetoes-bill-prohibiting-porno-filming-in-arizonas-k-12-public-school-classrooms/",
                    "start": 93,
                    "status": 200,
                    "title": "Gov. Hobbs vetoes bill prohibiting porno-filming in Arizona's K-12 public school classrooms",
                    "unwound_url": "https://www.oann.com/newsroom/gov-hobbs-vetoes-bill-prohibiting-porno-filming-in-arizonas-k-12-public-school-classrooms/",
                    "url": "https://t.co/HKfQ916Fr0"
                }
            ],
            "media": null,
            "context": [
                {
                    "end": 4,
                    "normalized_text": "Hobbs",
                    "probability": 0.5703,
                    "start": 0,
                    "type": "Other"
                }
            ],
            "public_metrics": {
                "bookmark_count": 0,
                "impression_count": 1,
                "like_count": 0,
                "quote_count": 0,
                "reply_count": 0,
                "retweet_count": 0
            }
        }
    },
    "Crime. Teen porn. Abortion. Mass shootings. Homeless. Mortgage vs UNCHECKED rent escalation. Rampant drug overdoses. VET suicides. COST OF LIVING wages. Borders. FACT vs LIES. *ALL 1000X MORE IMPORTANT THAN TRANS ISSUES RIGHT NOW IN  U.S. *FOCUS ON THE 97% POPULATION'S PROBLEMS.": {
        "id_tweet": "1666437595809869824",
        "query": {
            "id": 5,
            "query": "\"drug\" (\"children\" OR \"child\" OR \"kid\" OR \"youngster\" OR \"minor\" OR \"teenager\" OR \"teen\" OR \"infant\" OR \"adolescent\" OR \"juvenile\" OR \"youth\" OR \"pediatrics\" OR \"neonatal\") -is:retweet -is:quote -is:reply",
            "main_topic": "substance abuse",
            "topic": "drug"
        },
        "result": "Crime. Teen porn. Abortion. Mass shootings. Homeless. Mortgage vs UNCHECKED rent escalation. Rampant\ndrug overdoses. VET suicides. COST OF LIVING wages. Borders. FACT vs LIES.\n*ALL 1000X MORE IMPORTANT THAN TRANS ISSUES RIGHT NOW IN  U.S.\n*FOCUS ON THE 97% POPULATION'S PROBLEMS.",
        "user": {
            "username": "Bleau_Skies",
            "name": "Bleau Skies",
            "verified": false,
            "profile_photo": "https://pbs.twimg.com/profile_images/1642369976358281219/WrTauFq4_normal.jpg"
        },
        "metadata": {
            "pontuation_mentions": 1,
            "lang": "en",
            "location": null,
            "links": null,
            "media": null,
            "context": [
                {
                    "end": 234,
                    "normalized_text": "U",
                    "probability": 0.7384,
                    "start": 234,
                    "type": "Place"
                },
                {
                    "end": 236,
                    "normalized_text": "S",
                    "probability": 0.5825,
                    "start": 236,
                    "type": "Place"
                }
            ],
            "public_metrics": {
                "bookmark_count": 0,
                "impression_count": 45,
                "like_count": 0,
                "quote_count": 0,
                "reply_count": 0,
                "retweet_count": 0
            }
        }
    },
    "Minor revisions/clarifications for our grant proposal on Genomics surveillanc of drug-resistant bacterial pathogens in Mindanao :) Almost there!!!   So many things to be grateful for today, including my successful progress review meeting.": {
        "id_tweet": "1666436081561006080",
        "query": {
            "id": 5,
            "query": "\"drug\" (\"children\" OR \"child\" OR \"kid\" OR \"youngster\" OR \"minor\" OR \"teenager\" OR \"teen\" OR \"infant\" OR \"adolescent\" OR \"juvenile\" OR \"youth\" OR \"pediatrics\" OR \"neonatal\") -is:retweet -is:quote -is:reply",
            "main_topic": "substance abuse",
            "topic": "drug"
        },
        "result": "Minor revisions/clarifications for our grant proposal on Genomics surveillanc of drug-resistant bacterial pathogens in Mindanao :) Almost there!!! \n\nSo many things to be grateful for today, including my successful progress review meeting.",
        "user": {
            "username": "98michaelbacus",
            "name": "Michael Bacus",
            "verified": false,
            "profile_photo": "https://pbs.twimg.com/profile_images/1428734799716311045/mySy-P4F_normal.jpg"
        },
        "metadata": {
            "pontuation_mentions": 1,
            "lang": "en",
            "location": "Melbourne, Victoria",
            "links": null,
            "media": null,
            "context": [
                {
                    "end": 64,
                    "normalized_text": "Genomics",
                    "probability": 0.3509,
                    "start": 57,
                    "type": "Other"
                },
                {
                    "end": 126,
                    "normalized_text": "Mindanao",
                    "probability": 0.9627,
                    "start": 119,
                    "type": "Place"
                }
            ],
            "public_metrics": {
                "bookmark_count": 0,
                "impression_count": 167,
                "like_count": 5,
                "quote_count": 0,
                "reply_count": 0,
                "retweet_count": 0
            }
        }
    },
    "There’s a compilation about actors in prison and the amount of yt actors who have killed people and do less time than Black ppl with drug charges is insane. All of the Black ppl on the list are doing life though. Also ppl got more for fraud than murder or child crimes. Smdh": {
        "id_tweet": "1666435731752120320",
        "query": {
            "id": 5,
            "query": "\"drug\" (\"children\" OR \"child\" OR \"kid\" OR \"youngster\" OR \"minor\" OR \"teenager\" OR \"teen\" OR \"infant\" OR \"adolescent\" OR \"juvenile\" OR \"youth\" OR \"pediatrics\" OR \"neonatal\") -is:retweet -is:quote -is:reply",
            "main_topic": "substance abuse",
            "topic": "drug"
        },
        "result": "There’s a compilation about actors in prison and the amount of yt actors who have killed people and do less time than Black ppl with drug charges is insane. All of the Black ppl on the list are doing life though. Also ppl got more for fraud than murder or child crimes. Smdh",
        "user": {
            "username": "asttotheregmngr",
            "name": "Adrienne",
            "verified": false,
            "profile_photo": "https://pbs.twimg.com/profile_images/989843261429895168/FS5goypP_normal.jpg"
        },
        "metadata": {
            "pontuation_mentions": 1,
            "lang": "en",
            "location": "Corner of Black and Unbothered",
            "links": null,
            "media": null,
            "context": [
                {
                    "end": 64,
                    "normalized_text": "yt",
                    "probability": 0.7575,
                    "start": 63,
                    "type": "Other"
                }
            ],
            "public_metrics": {
                "bookmark_count": 0,
                "impression_count": 12,
                "like_count": 0,
                "quote_count": 0,
                "reply_count": 0,
                "retweet_count": 0
            }
        }
    },
    "100% provable Lubbock TX @FBI are absolutely corrupt on many basic law violation levels w/o delving into my claims of whathaveya theyre kleptos pedos they possess/produce child porn they routinely drug anybody &amp; everybody they claim they are a Judge to scam a Grandma of $ #txlege": {
        "id_tweet": "1666433950116347905",
        "query": {
            "id": 5,
            "query": "\"drug\" (\"children\" OR \"child\" OR \"kid\" OR \"youngster\" OR \"minor\" OR \"teenager\" OR \"teen\" OR \"infant\" OR \"adolescent\" OR \"juvenile\" OR \"youth\" OR \"pediatrics\" OR \"neonatal\") -is:retweet -is:quote -is:reply",
            "main_topic": "substance abuse",
            "topic": "drug"
        },
        "result": "100% provable Lubbock TX @FBI are absolutely corrupt on many basic law violation levels w/o delving into my claims of whathaveya theyre kleptos pedos they possess/produce child porn they routinely drug anybody &amp; everybody they claim they are a Judge to scam a Grandma of $\n#txlege",
        "user": {
            "username": "C_W_68",
            "name": "Roscoe",
            "verified": false,
            "profile_photo": "https://pbs.twimg.com/profile_images/1570890822509383682/BLTgrJwm_normal.jpg"
        },
        "metadata": {
            "pontuation_mentions": 1,
            "lang": "en",
            "location": "West Texas",
            "links": null,
            "media": null,
            "context": [
                {
                    "end": 20,
                    "normalized_text": "Lubbock",
                    "probability": 0.3064,
                    "start": 14,
                    "type": "Other"
                },
                {
                    "end": 23,
                    "normalized_text": "TX",
                    "probability": 0.5657,
                    "start": 22,
                    "type": "Place"
                }
            ],
            "public_metrics": {
                "bookmark_count": 0,
                "impression_count": 114,
                "like_count": 0,
                "quote_count": 0,
                "reply_count": 0,
                "retweet_count": 0
            }
        }
    },
    "When we Vote we are Voting for the party that has helped us the most,Like bringing unemployment down to 3.7% and kept our Social Security and Medicare,gave Health ins to Vets,Child Credit to parents so they can work,Lowered Drug and Vaccine expenses,fixing roads and Bridges ect.": {
        "id_tweet": "1666433334233247744",
        "query": {
            "id": 5,
            "query": "\"drug\" (\"children\" OR \"child\" OR \"kid\" OR \"youngster\" OR \"minor\" OR \"teenager\" OR \"teen\" OR \"infant\" OR \"adolescent\" OR \"juvenile\" OR \"youth\" OR \"pediatrics\" OR \"neonatal\") -is:retweet -is:quote -is:reply",
            "main_topic": "substance abuse",
            "topic": "drug"
        },
        "result": "When we Vote we are Voting for the party that has helped us the most,Like bringing unemployment down to 3.7% and kept our Social Security and Medicare,gave Health ins to Vets,Child Credit to parents so they can work,Lowered Drug and Vaccine expenses,fixing roads and Bridges ect.",
        "user": {
            "username": "SidneyR62674555",
            "name": "Sidney Robinson",
            "verified": false,
            "profile_photo": "https://pbs.twimg.com/profile_images/1606258655837523971/z6j9pICl_normal.png"
        },
        "metadata": {
            "pontuation_mentions": 1,
            "lang": "en",
            "location": null,
            "links": null,
            "media": null,
            "context": null,
            "public_metrics": {
                "bookmark_count": 0,
                "impression_count": 6,
                "like_count": 0,
                "quote_count": 0,
                "reply_count": 0,
                "retweet_count": 1
            }
        }
    },
    "The Board Of Education Teaches: satanism Common Core Math Gender Fluidity Evolution Abortion Drug Use No Wonder School Children Shoot School Children... #Only2Genders Wake-up Babylonian Christians Babylon America #Pride is your downfall.#AmericaIsFallen": {
        "id_tweet": "1666432710280196098",
        "query": {
            "id": 5,
            "query": "\"drug\" (\"children\" OR \"child\" OR \"kid\" OR \"youngster\" OR \"minor\" OR \"teenager\" OR \"teen\" OR \"infant\" OR \"adolescent\" OR \"juvenile\" OR \"youth\" OR \"pediatrics\" OR \"neonatal\") -is:retweet -is:quote -is:reply",
            "main_topic": "substance abuse",
            "topic": "drug"
        },
        "result": "The Board Of Education Teaches:\nsatanism\nCommon Core Math\nGender Fluidity\nEvolution\nAbortion\nDrug Use\nNo Wonder School Children Shoot School Children...\n#Only2Genders\nWake-up Babylonian Christians\nBabylon America #Pride is your downfall.#AmericaIsFallen\nhttps://t.co/9XQLXMPOV4",
        "user": {
            "username": "MasklessRefugee",
            "name": "MasklessRefugee",
            "verified": false,
            "profile_photo": "https://pbs.twimg.com/profile_images/1631674333230923776/K3b2ql_X_normal.jpg"
        },
        "metadata": {
            "pontuation_mentions": 1,
            "lang": "en",
            "location": "Tennessee, USA",
            "links": [
                {
                    "description": "The state is in the global vanguard for teaching kids about climate change, but an organized resistance calls it \"indoctrination.\"",
                    "display_url": "grist.org/politics/cultu…",
                    "end": 277,
                    "expanded_url": "https://grist.org/politics/culture-wars-come-for-climate-education-new-jersey/?utm_source=flipboard&utm_content=topic%2Fclimatechange",
                    "images": [
                        {
                            "height": 1199,
                            "url": "https://pbs.twimg.com/news_img/1666396051132276737/l1O6nhpd?format=jpg&name=orig",
                            "width": 1600
                        },
                        {
                            "height": 150,
                            "url": "https://pbs.twimg.com/news_img/1666396051132276737/l1O6nhpd?format=jpg&name=150x150",
                            "width": 150
                        }
                    ],
                    "start": 254,
                    "status": 200,
                    "title": "New Jersey is teaching kids about climate. Opponents call it \"indoctrination.\"",
                    "unwound_url": "https://grist.org/politics/culture-wars-come-for-climate-education-new-jersey/?utm_source=flipboard&utm_content=topic%2Fclimatechange",
                    "url": "https://t.co/9XQLXMPOV4"
                }
            ],
            "media": null,
            "context": [
                {
                    "end": 203,
                    "normalized_text": "Babylon",
                    "probability": 0.6194,
                    "start": 197,
                    "type": "Place"
                },
                {
                    "end": 211,
                    "normalized_text": "America",
                    "probability": 0.9101,
                    "start": 205,
                    "type": "Place"
                },
                {
                    "end": 252,
                    "normalized_text": "AmericaIsFallen",
                    "probability": 0.4497,
                    "start": 238,
                    "type": "Place"
                }
            ],
            "public_metrics": {
                "bookmark_count": 0,
                "impression_count": 4,
                "like_count": 0,
                "quote_count": 0,
                "reply_count": 0,
                "retweet_count": 0
            }
        }
    },
    "\"Children with multi-drug resistant #tuberculosis undergo months of life-saving treatment including many doses of foul-tasting medications, which caregivers often struggle to prepare and administer accurately.\" Find out more about improved treatments:": {
        "id_tweet": "1666432574216982528",
        "query": {
            "id": 5,
            "query": "\"drug\" (\"children\" OR \"child\" OR \"kid\" OR \"youngster\" OR \"minor\" OR \"teenager\" OR \"teen\" OR \"infant\" OR \"adolescent\" OR \"juvenile\" OR \"youth\" OR \"pediatrics\" OR \"neonatal\") -is:retweet -is:quote -is:reply",
            "main_topic": "substance abuse",
            "topic": "drug"
        },
        "result": "\"Children with multi-drug resistant #tuberculosis undergo months of life-saving treatment including many doses of foul-tasting medications, which caregivers often struggle to prepare and administer accurately.\" Find out more about improved treatments: https://t.co/VVcFpKxecY",
        "user": {
            "username": "TBAlliance",
            "name": "TB Alliance",
            "verified": false,
            "profile_photo": "https://pbs.twimg.com/profile_images/1148726447441436672/VuCIIlE5_normal.png"
        },
        "metadata": {
            "pontuation_mentions": 1,
            "lang": "en",
            "location": null,
            "links": [
                {
                    "display_url": "nature.com/articles/d4414…",
                    "end": 275,
                    "expanded_url": "https://www.nature.com/articles/d44148-023-00080-9",
                    "start": 252,
                    "status": 200,
                    "unwound_url": "https://www.nature.com/articles/d44148-023-00080-9?error=cookies_not_supported&code=6aa7ed68-4489-4245-9adb-47a9ae0ee75e",
                    "url": "https://t.co/VVcFpKxecY"
                }
            ],
            "media": null,
            "context": [
                {
                    "end": 48,
                    "normalized_text": "tuberculosis",
                    "probability": 0.7152,
                    "start": 37,
                    "type": "Other"
                }
            ],
            "public_metrics": {
                "bookmark_count": 0,
                "impression_count": 755,
                "like_count": 15,
                "quote_count": 0,
                "reply_count": 0,
                "retweet_count": 5
            }
        }
    },
    "A low dose of atropine, a drug used to dilate pupils, shows promise in slowing the progression of nearsightedness in children, a new study finds. #news #vision #parenting": {
        "id_tweet": "1666429815854080000",
        "query": {
            "id": 5,
            "query": "\"drug\" (\"children\" OR \"child\" OR \"kid\" OR \"youngster\" OR \"minor\" OR \"teenager\" OR \"teen\" OR \"infant\" OR \"adolescent\" OR \"juvenile\" OR \"youth\" OR \"pediatrics\" OR \"neonatal\") -is:retweet -is:quote -is:reply",
            "main_topic": "substance abuse",
            "topic": "drug"
        },
        "result": "A low dose of atropine, a drug used to dilate pupils, shows promise in slowing the progression of nearsightedness in children, a new study finds.\n#news #vision #parenting\n\nhttps://t.co/H6SzUdf6Gq",
        "user": {
            "username": "healthnews",
            "name": "HealthNews",
            "verified": true,
            "profile_photo": "https://pbs.twimg.com/profile_images/1552300524279562240/pC2AKBoV_normal.png"
        },
        "metadata": {
            "pontuation_mentions": 20,
            "lang": "en",
            "location": "Vilnius, Lithuania",
            "links": [
                {
                    "description": "While eye drops consisting of 0.01% atropine were effective in slowing nearsightedness, a higher dose of the drug did show the same effectiveness.",
                    "display_url": "healthnews.com/news/eye-drops…",
                    "end": 195,
                    "expanded_url": "https://healthnews.com/news/eye-drops-may-slow-nearsightedness-in-children/?utm_source=twitter&utm_medium=social&utm_campaign=healthnews&utm_content=tweet",
                    "start": 172,
                    "status": 200,
                    "title": "Eye Drops May Cure Vision Problems in Children | HealthNews",
                    "unwound_url": "https://healthnews.com/news/eye-drops-may-slow-nearsightedness-in-children/?utm_source=twitter&utm_medium=social&utm_campaign=healthnews&utm_content=tweet",
                    "url": "https://t.co/H6SzUdf6Gq"
                }
            ],
            "media": null,
            "context": null,
            "public_metrics": {
                "bookmark_count": 0,
                "impression_count": 10,
                "like_count": 0,
                "quote_count": 0,
                "reply_count": 0,
                "retweet_count": 0
            }
        }
    },
    "I noticed a story on Oprah’s aid in African countries. She does not try ending child prostitution to protect kids. Oprah finds it important to buy uniforms” for school &amp; brags on HIV vacs with10% failure. Of course “Women should be in charge”. Pages below.": {
        "id_tweet": "1666426382585417728",
        "query": {
            "id": 5,
            "query": "\"drug\" (\"children\" OR \"child\" OR \"kid\" OR \"youngster\" OR \"minor\" OR \"teenager\" OR \"teen\" OR \"infant\" OR \"adolescent\" OR \"juvenile\" OR \"youth\" OR \"pediatrics\" OR \"neonatal\") -is:retweet -is:quote -is:reply",
            "main_topic": "substance abuse",
            "topic": "drug"
        },
        "result": "I noticed a story on Oprah’s aid in African countries. She does not try ending child prostitution to protect kids.\nOprah finds it important to buy uniforms” for school &amp; brags on HIV vacs with10% failure.\nOf course “Women should be in charge”.\nPages below. https://t.co/WPzV9Ap9QP",
        "user": {
            "username": "NCShangriLa",
            "name": "NC ShangriLa 🏝",
            "verified": true,
            "profile_photo": "https://pbs.twimg.com/profile_images/1615048343507374093/W6FQGhxu_normal.jpg"
        },
        "metadata": {
            "pontuation_mentions": 20,
            "lang": "en",
            "location": "United States",
            "links": [
                {
                    "description": "WHO’s latest HIV Drug Resistance Report gives an in-depth picture of the extent to which drug resistance is growing, and the steps that countries are taking to ensure people will receive effective medicine to treat and prevent HIV. The report reveals that in 2020, 64% of focus countries (countries with a high burden of HIV infection) had national action plans to prevent, monitor and respond to HIV drug resistance. WHO encourages countries to monitor resistance and recommends that for people starting",
                    "display_url": "un.org/africarenewal/…",
                    "end": 284,
                    "expanded_url": "https://www.un.org/africarenewal/magazine/hiv-drug-resistance-growing",
                    "start": 261,
                    "status": 200,
                    "title": "HIV drug resistance growing",
                    "unwound_url": "https://www.un.org/africarenewal/magazine/hiv-drug-resistance-growing",
                    "url": "https://t.co/WPzV9Ap9QP"
                }
            ],
            "media": null,
            "context": [
                {
                    "end": 25,
                    "normalized_text": "Oprah",
                    "probability": 0.5795,
                    "start": 21,
                    "type": "Other"
                },
                {
                    "end": 119,
                    "normalized_text": "Oprah",
                    "probability": 0.6327,
                    "start": 115,
                    "type": "Other"
                },
                {
                    "end": 185,
                    "normalized_text": "HIV",
                    "probability": 0.8187,
                    "start": 183,
                    "type": "Other"
                }
            ],
            "public_metrics": {
                "bookmark_count": 0,
                "impression_count": 77,
                "like_count": 0,
                "quote_count": 0,
                "reply_count": 1,
                "retweet_count": 1
            }
        }
    },
    "1pm UK news: Ukraine flooding, Heathrow strikes, Prince Harry in court, payroll cyber hack, weight loss drug pilot scheme, Croydon custody centre murder trial, disadvantaged children falling behind at school... 1/2": {
        "id_tweet": "1666426053701652487",
        "query": {
            "id": 5,
            "query": "\"drug\" (\"children\" OR \"child\" OR \"kid\" OR \"youngster\" OR \"minor\" OR \"teenager\" OR \"teen\" OR \"infant\" OR \"adolescent\" OR \"juvenile\" OR \"youth\" OR \"pediatrics\" OR \"neonatal\") -is:retweet -is:quote -is:reply",
            "main_topic": "substance abuse",
            "topic": "drug"
        },
        "result": "1pm UK news: Ukraine flooding, Heathrow strikes, Prince Harry in court, payroll cyber hack, weight loss drug pilot scheme, Croydon custody centre murder trial, disadvantaged children falling behind at school... 1/2",
        "user": {
            "username": "MsMigot",
            "name": "Stephanie Migot",
            "verified": false,
            "profile_photo": "https://pbs.twimg.com/profile_images/378800000855520288/485a949789cc270d8147d949ac76b844_normal.png"
        },
        "metadata": {
            "pontuation_mentions": 1,
            "lang": "en",
            "location": "Disunited Kingdom",
            "links": null,
            "media": null,
            "context": [
                {
                    "end": 5,
                    "normalized_text": "UK",
                    "probability": 0.9614,
                    "start": 4,
                    "type": "Place"
                },
                {
                    "end": 19,
                    "normalized_text": "Ukraine",
                    "probability": 0.9714,
                    "start": 13,
                    "type": "Place"
                },
                {
                    "end": 38,
                    "normalized_text": "Heathrow",
                    "probability": 0.6689,
                    "start": 31,
                    "type": "Place"
                },
                {
                    "end": 60,
                    "normalized_text": "Prince Harry",
                    "probability": 0.4922,
                    "start": 49,
                    "type": "Place"
                },
                {
                    "end": 129,
                    "normalized_text": "Croydon",
                    "probability": 0.7915,
                    "start": 123,
                    "type": "Place"
                }
            ],
            "public_metrics": {
                "bookmark_count": 0,
                "impression_count": 99,
                "like_count": 0,
                "quote_count": 0,
                "reply_count": 1,
                "retweet_count": 0
            }
        }
    },
    "Serena Hotels collaborated with the Karim Khan Afridi Welfare Foundation &amp; The Jordan Anti-Drugs Society (TJADS) to host a panel discussion on \"Early Drug Prevention Strategies: The Future of Youth\" to create awareness against the use of drugs in Pakistan.  #PublicDiplomacy": {
        "id_tweet": "1666423566282416137",
        "query": {
            "id": 5,
            "query": "\"drug\" (\"children\" OR \"child\" OR \"kid\" OR \"youngster\" OR \"minor\" OR \"teenager\" OR \"teen\" OR \"infant\" OR \"adolescent\" OR \"juvenile\" OR \"youth\" OR \"pediatrics\" OR \"neonatal\") -is:retweet -is:quote -is:reply",
            "main_topic": "substance abuse",
            "topic": "drug"
        },
        "result": "Serena Hotels collaborated with the Karim Khan Afridi Welfare Foundation &amp; The Jordan Anti-Drugs Society (TJADS) to host a panel discussion on \"Early Drug Prevention Strategies: The Future of Youth\" to create awareness against the use of drugs in Pakistan.\n\n#PublicDiplomacy https://t.co/ajPpq0EHsL",
        "user": {
            "username": "serena_hotels",
            "name": "Serena Hotels Asia",
            "verified": false,
            "profile_photo": "https://pbs.twimg.com/profile_images/1344907142172729345/rxg71tdq_normal.jpg"
        },
        "metadata": {
            "pontuation_mentions": 1,
            "lang": "en",
            "location": "Islamabad, Pakistan",
            "links": [
                {
                    "display_url": "pic.twitter.com/ajPpq0EHsL",
                    "end": 302,
                    "expanded_url": "https://twitter.com/serena_hotels/status/1666423566282416137/photo/1",
                    "media_key": "3_1666423420094148608",
                    "start": 279,
                    "url": "https://t.co/ajPpq0EHsL"
                },
                {
                    "display_url": "pic.twitter.com/ajPpq0EHsL",
                    "end": 302,
                    "expanded_url": "https://twitter.com/serena_hotels/status/1666423566282416137/photo/1",
                    "media_key": "3_1666423420110897152",
                    "start": 279,
                    "url": "https://t.co/ajPpq0EHsL"
                },
                {
                    "display_url": "pic.twitter.com/ajPpq0EHsL",
                    "end": 302,
                    "expanded_url": "https://twitter.com/serena_hotels/status/1666423566282416137/photo/1",
                    "media_key": "3_1666423420056399872",
                    "start": 279,
                    "url": "https://t.co/ajPpq0EHsL"
                },
                {
                    "display_url": "pic.twitter.com/ajPpq0EHsL",
                    "end": 302,
                    "expanded_url": "https://twitter.com/serena_hotels/status/1666423566282416137/photo/1",
                    "media_key": "3_1666423420039618562",
                    "start": 279,
                    "url": "https://t.co/ajPpq0EHsL"
                }
            ],
            "media": [
                {
                    "media_key": "3_1666423420094148608",
                    "type": "photo",
                    "url": "https://pbs.twimg.com/media/FyBTRYAacAAbS_I.jpg"
                },
                {
                    "media_key": "3_1666423420110897152",
                    "type": "photo",
                    "url": "https://pbs.twimg.com/media/FyBTRYEaAAA8zcj.jpg"
                },
                {
                    "media_key": "3_1666423420056399872",
                    "type": "photo",
                    "url": "https://pbs.twimg.com/media/FyBTRX3acAA8iKk.jpg"
                },
                {
                    "media_key": "3_1666423420039618562",
                    "type": "photo",
                    "url": "https://pbs.twimg.com/media/FyBTRXzaYAIqPsM.jpg"
                }
            ],
            "context": [
                {
                    "end": 12,
                    "normalized_text": "Serena Hotels",
                    "probability": 0.6717,
                    "start": 0,
                    "type": "Organization"
                },
                {
                    "end": 71,
                    "normalized_text": "Karim Khan Afridi Welfare Foundation",
                    "probability": 0.539,
                    "start": 36,
                    "type": "Other"
                },
                {
                    "end": 107,
                    "normalized_text": "Jordan Anti-Drugs Society",
                    "probability": 0.6712,
                    "start": 83,
                    "type": "Other"
                },
                {
                    "end": 114,
                    "normalized_text": "TJADS",
                    "probability": 0.4288,
                    "start": 110,
                    "type": "Other"
                },
                {
                    "end": 258,
                    "normalized_text": "Pakistan",
                    "probability": 0.9501,
                    "start": 251,
                    "type": "Place"
                }
            ],
            "public_metrics": {
                "bookmark_count": 0,
                "impression_count": 129,
                "like_count": 3,
                "quote_count": 0,
                "reply_count": 2,
                "retweet_count": 0
            }
        }
    },
    "$DAWN raises $150 mil, sells 11.5mil shrs at $13 (9.5% disc to 6/6 close), about $460 mil in cash funded into 2026, #ASCO2023 data showed 67% response rate for tovarafenib in most common brain tumor in children, New Drug Application filed by Oct, median price target $40.57(180%)": {
        "id_tweet": "1666419968181665792",
        "query": {
            "id": 5,
            "query": "\"drug\" (\"children\" OR \"child\" OR \"kid\" OR \"youngster\" OR \"minor\" OR \"teenager\" OR \"teen\" OR \"infant\" OR \"adolescent\" OR \"juvenile\" OR \"youth\" OR \"pediatrics\" OR \"neonatal\") -is:retweet -is:quote -is:reply",
            "main_topic": "substance abuse",
            "topic": "drug"
        },
        "result": "$DAWN raises $150 mil, sells 11.5mil shrs at $13 (9.5% disc to 6/6 close), about $460 mil in cash funded into 2026, #ASCO2023 data showed 67% response rate for tovarafenib in most common brain tumor in children, New Drug Application filed by Oct, median price target $40.57(180%)",
        "user": {
            "username": "BioStockAnalyst",
            "name": "Jake Weber",
            "verified": false,
            "profile_photo": "https://pbs.twimg.com/profile_images/1638956358958456833/ROWOhiio_normal.jpg"
        },
        "metadata": {
            "pontuation_mentions": 1,
            "lang": "en",
            "location": null,
            "links": null,
            "media": null,
            "context": [
                {
                    "end": 4,
                    "normalized_text": "DAWN",
                    "probability": 0.5073,
                    "start": 1,
                    "type": "Organization"
                },
                {
                    "end": 124,
                    "normalized_text": "ASCO2023",
                    "probability": 0.3939,
                    "start": 117,
                    "type": "Other"
                }
            ],
            "public_metrics": {
                "bookmark_count": 0,
                "impression_count": 122,
                "like_count": 1,
                "quote_count": 0,
                "reply_count": 1,
                "retweet_count": 0
            }
        }
    },
    "A Northern Virginia community is trying to figure out how to solve the youth drug epidemic after too many teens have overdosed; some have passed away.": {
        "id_tweet": "1666418501530075137",
        "query": {
            "id": 5,
            "query": "\"drug\" (\"children\" OR \"child\" OR \"kid\" OR \"youngster\" OR \"minor\" OR \"teenager\" OR \"teen\" OR \"infant\" OR \"adolescent\" OR \"juvenile\" OR \"youth\" OR \"pediatrics\" OR \"neonatal\") -is:retweet -is:quote -is:reply",
            "main_topic": "substance abuse",
            "topic": "drug"
        },
        "result": "A Northern Virginia community is trying to figure out how to solve the youth drug epidemic after too many teens have overdosed; some have passed away. https://t.co/TNDCxGl618",
        "user": {
            "username": "DCNewsNow",
            "name": "DC News Now",
            "verified": false,
            "profile_photo": "https://pbs.twimg.com/profile_images/1664678716918710272/zf8O8nVn_normal.png"
        },
        "metadata": {
            "pontuation_mentions": 1,
            "lang": "en",
            "location": "Washington, Maryland, Virginia",
            "links": [
                {
                    "description": "FALLS CHURCH, Va. (DC News Now) — A Northern Virginia community is trying to figure out how to solve the youth drug epidemic after too many teens have overdosed; some have passed away. Some o…",
                    "display_url": "trib.al/y9MORtz",
                    "end": 174,
                    "expanded_url": "https://trib.al/y9MORtz",
                    "images": [
                        {
                            "height": 426,
                            "url": "https://pbs.twimg.com/news_img/1666418509922934787/yawgdtQ5?format=jpg&name=orig",
                            "width": 640
                        },
                        {
                            "height": 150,
                            "url": "https://pbs.twimg.com/news_img/1666418509922934787/yawgdtQ5?format=jpg&name=150x150",
                            "width": 150
                        }
                    ],
                    "start": 151,
                    "status": 200,
                    "title": "Fairfax Co. to explore opening a Recovery High School to help tackle opioid epidemic",
                    "unwound_url": "https://www.dcnewsnow.com/news/local-news/virginia/fairfax-county/fairfax-co-to-explore-opening-a-recovery-high-school-to-help-tackle-opioid-epidemic/?utm_campaign=socialflow&utm_source=twitter.com&utm_medium=referral",
                    "url": "https://t.co/TNDCxGl618"
                }
            ],
            "media": null,
            "context": [
                {
                    "end": 18,
                    "normalized_text": "Northern Virginia",
                    "probability": 0.8646,
                    "start": 2,
                    "type": "Place"
                }
            ],
            "public_metrics": {
                "bookmark_count": 0,
                "impression_count": 525,
                "like_count": 0,
                "quote_count": 0,
                "reply_count": 0,
                "retweet_count": 0
            }
        }
    },
    "‘Party drug’ could ‘help children as young as five beat depression’": {
        "id_tweet": "1666414704200409091",
        "query": {
            "id": 5,
            "query": "\"drug\" (\"children\" OR \"child\" OR \"kid\" OR \"youngster\" OR \"minor\" OR \"teenager\" OR \"teen\" OR \"infant\" OR \"adolescent\" OR \"juvenile\" OR \"youth\" OR \"pediatrics\" OR \"neonatal\") -is:retweet -is:quote -is:reply",
            "main_topic": "substance abuse",
            "topic": "drug"
        },
        "result": "‘Party drug’ could ‘help children as young as five beat depression’ \n https://t.co/WYfZWssHU7",
        "user": {
            "username": "TheSun",
            "name": "The Sun",
            "verified": true,
            "profile_photo": "https://pbs.twimg.com/profile_images/1592528153855016962/2AWDTXtM_normal.jpg"
        },
        "metadata": {
            "pontuation_mentions": 20,
            "lang": "en",
            "location": "London",
            "links": [
                {
                    "description": "THE PARTY drug ketamine could be given to children as young as five to treat depression, experts have revealed. The Class B tranquilliser can have powerful beneficial effects on severely depre…",
                    "display_url": "thesun.co.uk/health/2259453…",
                    "end": 93,
                    "expanded_url": "https://www.thesun.co.uk/health/22594533/ketamine-children-depression-cure/?utm_medium=Social&utm_campaign=sunmaintwitter&utm_source=Twitter",
                    "images": [
                        {
                            "height": 1080,
                            "url": "https://pbs.twimg.com/news_img/1666414706612137985/fp_Fi9N0?format=jpg&name=orig",
                            "width": 1920
                        },
                        {
                            "height": 150,
                            "url": "https://pbs.twimg.com/news_img/1666414706612137985/fp_Fi9N0?format=jpg&name=150x150",
                            "width": 150
                        }
                    ],
                    "start": 70,
                    "status": 200,
                    "title": "'Party drug' could 'help children as young as five beat depression'",
                    "unwound_url": "https://www.thesun.co.uk/health/22594533/ketamine-children-depression-cure/?utm_medium=Social&utm_campaign=sunmaintwitter&utm_source=Twitter",
                    "url": "https://t.co/WYfZWssHU7"
                }
            ],
            "media": null,
            "context": [
                {
                    "end": 10,
                    "normalized_text": "drug",
                    "probability": 0.5294,
                    "start": 7,
                    "type": "Other"
                }
            ],
            "public_metrics": {
                "bookmark_count": 0,
                "impression_count": 6274,
                "like_count": 2,
                "quote_count": 0,
                "reply_count": 3,
                "retweet_count": 1
            }
        }
    },
    "How money laundering by drug runners and child sex traffickers works,  using our US banks and IRS.  [Makes you just want to rush out to pay your taxes early, doesn't it? NOT] @cspanwj": {
        "id_tweet": "1666414150480801796",
        "query": {
            "id": 5,
            "query": "\"drug\" (\"children\" OR \"child\" OR \"kid\" OR \"youngster\" OR \"minor\" OR \"teenager\" OR \"teen\" OR \"infant\" OR \"adolescent\" OR \"juvenile\" OR \"youth\" OR \"pediatrics\" OR \"neonatal\") -is:retweet -is:quote -is:reply",
            "main_topic": "substance abuse",
            "topic": "drug"
        },
        "result": "How money laundering by drug runners and child sex traffickers works,  using our US banks and IRS.  [Makes you just want to rush out to pay your taxes early, doesn't it? NOT] @cspanwj https://t.co/QvODVfTr2J",
        "user": {
            "username": "PublicistUSA",
            "name": "✝ Conservative Publicist 🇺🇸 #MAGA",
            "verified": false,
            "profile_photo": "https://pbs.twimg.com/profile_images/1640026415268519936/kHssOsmm_normal.jpg"
        },
        "metadata": {
            "pontuation_mentions": 1,
            "lang": "en",
            "location": "MAGA is not 1 man's trademark.",
            "links": [
                {
                    "display_url": "pic.twitter.com/QvODVfTr2J",
                    "end": 207,
                    "expanded_url": "https://twitter.com/PublicistUSA/status/1666414150480801796/photo/1",
                    "media_key": "3_1666413853758955521",
                    "start": 184,
                    "url": "https://t.co/QvODVfTr2J"
                }
            ],
            "media": [
                {
                    "media_key": "3_1666413853758955521",
                    "type": "photo",
                    "url": "https://pbs.twimg.com/media/FyBKkioXoAEeFZt.png"
                }
            ],
            "context": [
                {
                    "end": 82,
                    "normalized_text": "US",
                    "probability": 0.7313,
                    "start": 81,
                    "type": "Place"
                }
            ],
            "public_metrics": {
                "bookmark_count": 0,
                "impression_count": 18,
                "like_count": 1,
                "quote_count": 0,
                "reply_count": 0,
                "retweet_count": 0
            }
        }
    },
    "When are we going to discuss the fact that the IRS is a money laundering entity for child sex trafficking and drug running? Do you really expect to pay in, in 2024, when we know our money is being used for both purposes? @cspanwj": {
        "id_tweet": "1666413705020489729",
        "query": {
            "id": 5,
            "query": "\"drug\" (\"children\" OR \"child\" OR \"kid\" OR \"youngster\" OR \"minor\" OR \"teenager\" OR \"teen\" OR \"infant\" OR \"adolescent\" OR \"juvenile\" OR \"youth\" OR \"pediatrics\" OR \"neonatal\") -is:retweet -is:quote -is:reply",
            "main_topic": "substance abuse",
            "topic": "drug"
        },
        "result": "When are we going to discuss the fact that the IRS is a money laundering entity for child sex trafficking and drug running? Do you really expect to pay in, in 2024, when we know our money is being used for both purposes? @cspanwj https://t.co/u6j95tdxYK https://t.co/wr7bb4Ozox",
        "user": {
            "username": "PublicistUSA",
            "name": "✝ Conservative Publicist 🇺🇸 #MAGA",
            "verified": false,
            "profile_photo": "https://pbs.twimg.com/profile_images/1640026415268519936/kHssOsmm_normal.jpg"
        },
        "metadata": {
            "pontuation_mentions": 1,
            "lang": "en",
            "location": "MAGA is not 1 man's trademark.",
            "links": [
                {
                    "description": "Money laundering is a crime that disguises where money came from — usually because its source was illegal. How can money start out dirty and wind up clean?",
                    "display_url": "money.howstuffworks.com/money-launderi…",
                    "end": 253,
                    "expanded_url": "https://money.howstuffworks.com/money-laundering.htm",
                    "images": [
                        {
                            "height": 270,
                            "url": "https://pbs.twimg.com/news_img/1666413705951674369/LgBjSEmU?format=jpg&name=orig",
                            "width": 480
                        },
                        {
                            "height": 150,
                            "url": "https://pbs.twimg.com/news_img/1666413705951674369/LgBjSEmU?format=jpg&name=150x150",
                            "width": 150
                        }
                    ],
                    "start": 230,
                    "status": 200,
                    "title": "How Money Laundering Works",
                    "unwound_url": "https://money.howstuffworks.com/money-laundering.htm",
                    "url": "https://t.co/u6j95tdxYK"
                },
                {
                    "display_url": "pic.twitter.com/wr7bb4Ozox",
                    "end": 277,
                    "expanded_url": "https://twitter.com/PublicistUSA/status/1666413705020489729/photo/1",
                    "media_key": "3_1666413611139440641",
                    "start": 254,
                    "url": "https://t.co/wr7bb4Ozox"
                }
            ],
            "media": [
                {
                    "media_key": "3_1666413611139440641",
                    "type": "photo",
                    "url": "https://pbs.twimg.com/media/FyBKWazXoAE8056.png"
                }
            ],
            "context": [
                {
                    "end": 49,
                    "normalized_text": "IRS",
                    "probability": 0.5275,
                    "start": 47,
                    "type": "Organization"
                }
            ],
            "public_metrics": {
                "bookmark_count": 0,
                "impression_count": 17,
                "like_count": 0,
                "quote_count": 0,
                "reply_count": 0,
                "retweet_count": 0
            }
        }
    },
    "well a paki hacker including its stalking, drug addicted, upper class children, feels like a stasi group": {
        "id_tweet": "1666402293913116673",
        "query": {
            "id": 5,
            "query": "\"drug\" (\"children\" OR \"child\" OR \"kid\" OR \"youngster\" OR \"minor\" OR \"teenager\" OR \"teen\" OR \"infant\" OR \"adolescent\" OR \"juvenile\" OR \"youth\" OR \"pediatrics\" OR \"neonatal\") -is:retweet -is:quote -is:reply",
            "main_topic": "substance abuse",
            "topic": "drug"
        },
        "result": "well a paki hacker including its stalking, drug addicted, upper class children, feels like a stasi group https://t.co/d0HG6Cazwj",
        "user": {
            "username": "lisacoocoo53721",
            "name": "lisacoocoo",
            "verified": false,
            "profile_photo": "https://pbs.twimg.com/profile_images/1646872766912647170/PXlUuRUC_normal.jpg"
        },
        "metadata": {
            "pontuation_mentions": 1,
            "lang": "en",
            "location": null,
            "links": [
                {
                    "display_url": "pic.twitter.com/d0HG6Cazwj",
                    "end": 128,
                    "expanded_url": "https://twitter.com/lisacoocoo53721/status/1666402293913116673/photo/1",
                    "media_key": "3_1666402098152370179",
                    "start": 105,
                    "url": "https://t.co/d0HG6Cazwj"
                }
            ],
            "media": [
                {
                    "media_key": "3_1666402098152370179",
                    "type": "photo",
                    "url": "https://pbs.twimg.com/media/FyA_4RlWcAMBjTB.png"
                }
            ],
            "context": null,
            "public_metrics": {
                "bookmark_count": 0,
                "impression_count": 17,
                "like_count": 0,
                "quote_count": 0,
                "reply_count": 0,
                "retweet_count": 0
            }
        }
    },
    "👋💯🤏😋😀 Party yes difference yard drug child what. 认准（山鸡小店） 🎗 🩱60万高清视频点头像看简介 👙永远业内最低价 🍹 🍛60万高清视频点头像看简介 🍹 🍜请放心，不骗人，无广告，纯视频 🍛 🍹永远业内最低价 🍛 🍹点头像看简介 🍛 🍹点头像看简介": {
        "id_tweet": "1666401787610374144",
        "query": {
            "id": 5,
            "query": "\"drug\" (\"children\" OR \"child\" OR \"kid\" OR \"youngster\" OR \"minor\" OR \"teenager\" OR \"teen\" OR \"infant\" OR \"adolescent\" OR \"juvenile\" OR \"youth\" OR \"pediatrics\" OR \"neonatal\") -is:retweet -is:quote -is:reply",
            "main_topic": "substance abuse",
            "topic": "drug"
        },
        "result": "👋💯🤏😋😀\nParty yes difference yard drug child what.\n认准（山鸡小店）\n🎗\n🩱60万高清视频点头像看简介\n👙永远业内最低价\n🍹\n🍛60万高清视频点头像看简介\n🍹\n🍜请放心，不骗人，无广告，纯视频\n🍛\n🍹永远业内最低价\n🍛\n🍹点头像看简介\n🍛\n🍹点头像看简介",
        "user": {
            "username": "boatta4",
            "name": "厕拍幼女抄底足控捡尸初中生幼幼呦呦处女偷窥街拍足交恋足走光监控白丝黑丝高中生h7强奸反差乱伦人兽",
            "verified": false,
            "profile_photo": "https://abs.twimg.com/sticky/default_profile_images/default_profile_normal.png"
        },
        "metadata": {
            "pontuation_mentions": 1,
            "lang": "zh",
            "location": null,
            "links": null,
            "media": null,
            "context": null,
            "public_metrics": {
                "bookmark_count": 0,
                "impression_count": 3,
                "like_count": 0,
                "quote_count": 0,
                "reply_count": 0,
                "retweet_count": 0
            }
        }
    },
    "We need someone to track any payments From the drug Cartels to members of this government. There just Has to be someone on the take! In the meantime 100,000+ Americans are Dead from fentanyl, children are being trafficked and women are being raped and NOTHING BEING DONE.": {
        "id_tweet": "1666398804982083587",
        "query": {
            "id": 5,
            "query": "\"drug\" (\"children\" OR \"child\" OR \"kid\" OR \"youngster\" OR \"minor\" OR \"teenager\" OR \"teen\" OR \"infant\" OR \"adolescent\" OR \"juvenile\" OR \"youth\" OR \"pediatrics\" OR \"neonatal\") -is:retweet -is:quote -is:reply",
            "main_topic": "substance abuse",
            "topic": "drug"
        },
        "result": "We need someone to track any payments From the drug Cartels to members of this government. There just Has to be someone on the take!\nIn the meantime 100,000+ Americans are Dead from fentanyl, children are being trafficked and women are being raped and NOTHING BEING DONE.",
        "user": {
            "username": "Bob_Jasinski62",
            "name": "Bob Jasinski",
            "verified": false,
            "profile_photo": "https://pbs.twimg.com/profile_images/1598063254324092929/8VGndRT5_normal.png"
        },
        "metadata": {
            "pontuation_mentions": 1,
            "lang": "en",
            "location": null,
            "links": null,
            "media": null,
            "context": null,
            "public_metrics": {
                "bookmark_count": 0,
                "impression_count": 7,
                "like_count": 0,
                "quote_count": 0,
                "reply_count": 0,
                "retweet_count": 0
            }
        }
    },
    "Karim Khan Afridi Welfare Foundation is doing much needed work on early drug prevention  I moderated a panel on “Drug use prevention, awareness, &amp; education; Learnings from Civil Society &amp; Youth\" at their MoU signing with the Jordanians": {
        "id_tweet": "1666398794416799744",
        "query": {
            "id": 5,
            "query": "\"drug\" (\"children\" OR \"child\" OR \"kid\" OR \"youngster\" OR \"minor\" OR \"teenager\" OR \"teen\" OR \"infant\" OR \"adolescent\" OR \"juvenile\" OR \"youth\" OR \"pediatrics\" OR \"neonatal\") -is:retweet -is:quote -is:reply",
            "main_topic": "substance abuse",
            "topic": "drug"
        },
        "result": "Karim Khan Afridi Welfare Foundation is doing much needed work on early drug prevention\n\nI moderated a panel on “Drug use prevention, awareness, &amp; education; Learnings from Civil Society &amp; Youth\" at their MoU signing with the Jordanians\n\nhttps://t.co/1ZocMlzUUX @dailytimespak",
        "user": {
            "username": "Razzaque_Ayesha",
            "name": "Ayesha Razzaque",
            "verified": false,
            "profile_photo": "https://pbs.twimg.com/profile_images/1660357274492125186/6kMdMbAZ_normal.jpg"
        },
        "metadata": {
            "pontuation_mentions": 1,
            "lang": "en",
            "location": null,
            "links": [
                {
                    "description": "Karim Khan Afridi Welfare Foundation and The Jordan Anti-Drugs Society (TJADS) collaborated with Serena Hotels and hosted a panel discussion on “Early Drug Prevention Strategies: The Future of Youth.” KKAWF is a leading organization working to create awareness of the youth against the use of drugs, which have become a prevalent issue in the youth […]",
                    "display_url": "dailytimes.com.pk/1100774/panel-…",
                    "end": 269,
                    "expanded_url": "https://dailytimes.com.pk/1100774/panel-discussion-on-drug-awareness-in-pakistan-held/",
                    "start": 246,
                    "status": 200,
                    "title": "Panel discussion on drug awareness in Pakistan held - Daily Times",
                    "unwound_url": "https://dailytimes.com.pk/1100774/panel-discussion-on-drug-awareness-in-pakistan-held/",
                    "url": "https://t.co/1ZocMlzUUX"
                }
            ],
            "media": null,
            "context": [
                {
                    "end": 35,
                    "normalized_text": "Karim Khan Afridi Welfare Foundation",
                    "probability": 0.5645,
                    "start": 0,
                    "type": "Other"
                },
                {
                    "end": 215,
                    "normalized_text": "MoU",
                    "probability": 0.5238,
                    "start": 213,
                    "type": "Organization"
                },
                {
                    "end": 243,
                    "normalized_text": "Jordanians",
                    "probability": 0.488,
                    "start": 234,
                    "type": "Organization"
                }
            ],
            "public_metrics": {
                "bookmark_count": 0,
                "impression_count": 761,
                "like_count": 16,
                "quote_count": 0,
                "reply_count": 2,
                "retweet_count": 2
            }
        }
    },
    "The drug dealer/peddler has already ruined many youths, God saved many others from him by calling him back - Held with 1.60 kg heroin 9 days ago, youth ‘dies in judicial custody’; kin say attacked by rival group": {
        "id_tweet": "1666398463515557888",
        "query": {
            "id": 5,
            "query": "\"drug\" (\"children\" OR \"child\" OR \"kid\" OR \"youngster\" OR \"minor\" OR \"teenager\" OR \"teen\" OR \"infant\" OR \"adolescent\" OR \"juvenile\" OR \"youth\" OR \"pediatrics\" OR \"neonatal\") -is:retweet -is:quote -is:reply",
            "main_topic": "substance abuse",
            "topic": "drug"
        },
        "result": "The drug dealer/peddler has already ruined many youths, God saved many others from him by calling him back - Held with 1.60 kg heroin 9 days ago, youth ‘dies in judicial custody’; kin say attacked by rival group https://t.co/C2iA2JdFej",
        "user": {
            "username": "Deshbha87467851",
            "name": "Deshbhakt",
            "verified": false,
            "profile_photo": "https://abs.twimg.com/sticky/default_profile_images/default_profile_normal.png"
        },
        "metadata": {
            "pontuation_mentions": 1,
            "lang": "en",
            "location": null,
            "links": [
                {
                    "description": "While the jail staff claimed that he suffered a severe asthma attack and was taken to Civil Hospital for treatment, his family alleged that he was murdered inside jail by a rival group.",
                    "display_url": "indianexpress.com/article/cities…",
                    "end": 235,
                    "expanded_url": "https://indianexpress.com/article/cities/chandigarh/heroin-youth-dies-judicial-custody-kin-rival-group-8650256/",
                    "images": [
                        {
                            "height": 667,
                            "url": "https://pbs.twimg.com/news_img/1666363750947995649/YyNUSmKm?format=jpg&name=orig",
                            "width": 1200
                        },
                        {
                            "height": 150,
                            "url": "https://pbs.twimg.com/news_img/1666363750947995649/YyNUSmKm?format=jpg&name=150x150",
                            "width": 150
                        }
                    ],
                    "start": 212,
                    "status": 200,
                    "title": "Held with 1.60 kg heroin 9 days ago, youth ‘dies in judicial custody’; kin say attacked by rival group",
                    "unwound_url": "https://indianexpress.com/article/cities/chandigarh/heroin-youth-dies-judicial-custody-kin-rival-group-8650256/",
                    "url": "https://t.co/C2iA2JdFej"
                }
            ],
            "media": null,
            "context": null,
            "public_metrics": {
                "bookmark_count": 0,
                "impression_count": 2,
                "like_count": 0,
                "quote_count": 0,
                "reply_count": 0,
                "retweet_count": 0
            }
        }
    },
    "8166021🥲😳detail drug child   淮安上门服务，家酒店或旅馆都可以去，见面满意付，不需要任何定金，+扣3505983029": {
        "id_tweet": "1666398107163332609",
        "query": {
            "id": 5,
            "query": "\"drug\" (\"children\" OR \"child\" OR \"kid\" OR \"youngster\" OR \"minor\" OR \"teenager\" OR \"teen\" OR \"infant\" OR \"adolescent\" OR \"juvenile\" OR \"youth\" OR \"pediatrics\" OR \"neonatal\") -is:retweet -is:quote -is:reply",
            "main_topic": "substance abuse",
            "topic": "drug"
        },
        "result": "8166021🥲😳detail drug child \n 淮安上门服务，家酒店或旅馆都可以去，见面满意付，不需要任何定金，+扣3505983029",
        "user": {
            "username": "JennyJohns96032",
            "name": "苹果_愛吃苹果和芒果的苏苏_常熟上門十揠上門德州上門宣城上門榆林上門绍兴上門瑞安上門",
            "verified": false,
            "profile_photo": "https://pbs.twimg.com/profile_images/1643727158815363072/WNRV36yn_normal.jpg"
        },
        "metadata": {
            "pontuation_mentions": 1,
            "lang": "zh",
            "location": null,
            "links": null,
            "media": null,
            "context": null,
            "public_metrics": {
                "bookmark_count": 0,
                "impression_count": 0,
                "like_count": 0,
                "quote_count": 0,
                "reply_count": 0,
                "retweet_count": 0
            }
        }
    },
    "😅💘😀😄😆 Security drug born yeah child run. #推特刷赞": {
        "id_tweet": "1666396807927324673",
        "query": {
            "id": 5,
            "query": "\"drug\" (\"children\" OR \"child\" OR \"kid\" OR \"youngster\" OR \"minor\" OR \"teenager\" OR \"teen\" OR \"infant\" OR \"adolescent\" OR \"juvenile\" OR \"youth\" OR \"pediatrics\" OR \"neonatal\") -is:retweet -is:quote -is:reply",
            "main_topic": "substance abuse",
            "topic": "drug"
        },
        "result": "😅💘😀😄😆\nSecurity drug born yeah child run.\n#推特刷赞 https://t.co/4Ab4A0qzbi",
        "user": {
            "username": "koss_07",
            "name": "Vong Anissa",
            "verified": false,
            "profile_photo": "https://pbs.twimg.com/profile_images/1656860991064354817/OYp9Ii9T_normal.jpg"
        },
        "metadata": {
            "pontuation_mentions": 1,
            "lang": "en",
            "location": "Palmdale",
            "links": [
                {
                    "display_url": "pic.twitter.com/4Ab4A0qzbi",
                    "end": 70,
                    "expanded_url": "https://twitter.com/koss_07/status/1666396807927324673/photo/1",
                    "media_key": "3_1666396759516667906",
                    "start": 47,
                    "url": "https://t.co/4Ab4A0qzbi"
                }
            ],
            "media": [
                {
                    "media_key": "3_1666396759516667906",
                    "type": "photo",
                    "url": "https://pbs.twimg.com/media/FyA7BhnaYAIgqL5.jpg"
                }
            ],
            "context": null,
            "public_metrics": {
                "bookmark_count": 0,
                "impression_count": 0,
                "like_count": 1,
                "quote_count": 0,
                "reply_count": 4,
                "retweet_count": 1
            }
        }
    },
    "This wave of drug-related issues brings to mind President Ibrahim's own past conviction and sentence related to the sale of alcohol during his youth.": {
        "id_tweet": "1666393748132216832",
        "query": {
            "id": 5,
            "query": "\"drug\" (\"children\" OR \"child\" OR \"kid\" OR \"youngster\" OR \"minor\" OR \"teenager\" OR \"teen\" OR \"infant\" OR \"adolescent\" OR \"juvenile\" OR \"youth\" OR \"pediatrics\" OR \"neonatal\") -is:retweet -is:quote -is:reply",
            "main_topic": "substance abuse",
            "topic": "drug"
        },
        "result": "This wave of drug-related issues brings to mind President Ibrahim's own past conviction and sentence related to the sale of alcohol during his youth.\n\nhttps://t.co/ZnFAsD27MB",
        "user": {
            "username": "MaldivesJournal",
            "name": "The Maldives Journal",
            "verified": false,
            "profile_photo": "https://pbs.twimg.com/profile_images/1343963054199898118/4X1XHuMI_normal.jpg"
        },
        "metadata": {
            "pontuation_mentions": 1,
            "lang": "en",
            "location": "Maldives",
            "links": [
                {
                    "description": "Fourth pillar of democracy at work",
                    "display_url": "themaldivesjournal.com/51584",
                    "end": 174,
                    "expanded_url": "https://themaldivesjournal.com/51584",
                    "images": [
                        {
                            "height": 736,
                            "url": "https://pbs.twimg.com/news_img/1666393757158346753/WZA1NUfh?format=jpg&name=orig",
                            "width": 1140
                        },
                        {
                            "height": 150,
                            "url": "https://pbs.twimg.com/news_img/1666393757158346753/WZA1NUfh?format=jpg&name=150x150",
                            "width": 150
                        }
                    ],
                    "start": 151,
                    "status": 200,
                    "title": "\"MP Shareef's Brother Freed from Drug Trafficking Sentence by President Solih - The Maldives Journal",
                    "unwound_url": "https://themaldivesjournal.com/51584",
                    "url": "https://t.co/ZnFAsD27MB"
                }
            ],
            "media": null,
            "context": [
                {
                    "end": 64,
                    "normalized_text": "Ibrahim",
                    "probability": 0.8087,
                    "start": 58,
                    "type": "Person"
                }
            ],
            "public_metrics": {
                "bookmark_count": 0,
                "impression_count": 1072,
                "like_count": 5,
                "quote_count": 0,
                "reply_count": 0,
                "retweet_count": 5
            }
        }
    },
    "Read the latest #YouthAction article ➡️Dervin Lua Wei, a youth advocate 💪 &amp;  @UNODC #YouthForum 23 participant 🎓, is sharing his story of engagement and future aspirations on rooting #YouthEmpowerment in #druguse #prevention in 🇸🇬 🔗https://t.co/bERHLdmAmi": {
        "id_tweet": "1666391596923863040",
        "query": {
            "id": 5,
            "query": "\"drug\" (\"children\" OR \"child\" OR \"kid\" OR \"youngster\" OR \"minor\" OR \"teenager\" OR \"teen\" OR \"infant\" OR \"adolescent\" OR \"juvenile\" OR \"youth\" OR \"pediatrics\" OR \"neonatal\") -is:retweet -is:quote -is:reply",
            "main_topic": "substance abuse",
            "topic": "drug"
        },
        "result": "Read the latest #YouthAction article ➡️Dervin Lua Wei, a youth advocate 💪 &amp;  @UNODC #YouthForum 23 participant 🎓, is sharing his story of engagement and future aspirations on rooting #YouthEmpowerment in #druguse #prevention in 🇸🇬\n🔗https://t.co/bERHLdmAmi https://t.co/c46Bk6Cwfj",
        "user": {
            "username": "UNODC_PTRS",
            "name": "UNODC Prevention Treatment Rehabilitation Section",
            "verified": false,
            "profile_photo": "https://pbs.twimg.com/profile_images/1296504955021463552/UdUURwun_normal.jpg"
        },
        "metadata": {
            "pontuation_mentions": 1,
            "lang": "en",
            "location": null,
            "links": [
                {
                    "description": "Rooting for youth empowerment in drug use prevention in Singapore",
                    "display_url": "bit.ly/3NhB06e",
                    "end": 259,
                    "expanded_url": "https://bit.ly/3NhB06e",
                    "images": [
                        {
                            "height": 2160,
                            "url": "https://pbs.twimg.com/news_img/1666391643556126722/S2yBAo4S?format=jpg&name=orig",
                            "width": 3840
                        },
                        {
                            "height": 150,
                            "url": "https://pbs.twimg.com/news_img/1666391643556126722/S2yBAo4S?format=jpg&name=150x150",
                            "width": 150
                        }
                    ],
                    "start": 236,
                    "status": 200,
                    "title": "Rooting for youth empowerment in drug use prevention in Singapore",
                    "unwound_url": "https://www.unodc.org/unodc/en/prevention/youth-initiative/youth-action/2023/june/rooting-for-youth-empowerment-in-drug-use-prevention-in-singapore.html",
                    "url": "https://t.co/bERHLdmAmi"
                },
                {
                    "display_url": "pic.twitter.com/c46Bk6Cwfj",
                    "end": 283,
                    "expanded_url": "https://twitter.com/UNODC_PTRS/status/1666391596923863040/photo/1",
                    "media_key": "3_1666384715669012482",
                    "start": 260,
                    "url": "https://t.co/c46Bk6Cwfj"
                }
            ],
            "media": [
                {
                    "media_key": "3_1666384715669012482",
                    "type": "photo",
                    "url": "https://pbs.twimg.com/media/FyAwEeyXgAIW7zF.jpg"
                }
            ],
            "context": [
                {
                    "end": 27,
                    "normalized_text": "YouthAction",
                    "probability": 0.5486,
                    "start": 17,
                    "type": "Other"
                },
                {
                    "end": 52,
                    "normalized_text": "Lua Wei",
                    "probability": 0.8693,
                    "start": 46,
                    "type": "Person"
                }
            ],
            "public_metrics": {
                "bookmark_count": 0,
                "impression_count": 316,
                "like_count": 5,
                "quote_count": 0,
                "reply_count": 0,
                "retweet_count": 0
            }
        }
    },
    "💥💘😄💯🤐 Mention drug interview child accept guess girl. ＃街射 ＃顶臀 ＃裸贷  认准（山鸡小店） 🍹永远业内最低价 🍹 🍤六十万高清视频 🍹 🍛点头像看简介 🍹 🍜请放心，不骗人，无广告，纯视频 🍛 🍹永远业内最低价 🍛 🍹点头像看简介 🍛 🍹点头像看简介 🍹 🍹": {
        "id_tweet": "1666391078713344000",
        "query": {
            "id": 5,
            "query": "\"drug\" (\"children\" OR \"child\" OR \"kid\" OR \"youngster\" OR \"minor\" OR \"teenager\" OR \"teen\" OR \"infant\" OR \"adolescent\" OR \"juvenile\" OR \"youth\" OR \"pediatrics\" OR \"neonatal\") -is:retweet -is:quote -is:reply",
            "main_topic": "substance abuse",
            "topic": "drug"
        },
        "result": "💥💘😄💯🤐\nMention drug interview child accept guess girl.\n＃街射 ＃顶臀 ＃裸贷 \n认准（山鸡小店）\n🍹永远业内最低价\n🍹\n🍤六十万高清视频\n🍹\n🍛点头像看简介\n🍹\n🍜请放心，不骗人，无广告，纯视频\n🍛\n🍹永远业内最低价\n🍛\n🍹点头像看简介\n🍛\n🍹点头像看简介\n🍹\n🍹",
        "user": {
            "username": "JME391",
            "name": "厕拍厠拍廁拍偷拍厕所偷拍女厕所偷拍厠所偷拍女厠所偷拍廁所偷拍女廁所偷拍",
            "verified": false,
            "profile_photo": "https://pbs.twimg.com/profile_images/1456251818422386699/s-5P5Dii_normal.jpg"
        },
        "metadata": {
            "pontuation_mentions": 1,
            "lang": "zh",
            "location": null,
            "links": null,
            "media": null,
            "context": null,
            "public_metrics": {
                "bookmark_count": 0,
                "impression_count": 0,
                "like_count": 0,
                "quote_count": 0,
                "reply_count": 0,
                "retweet_count": 0
            }
        }
    },
    "#FamilyValues and the the #BidenCrimeFamily Joe &amp; Jill Biden reject the 10 yr old daughter of drug addict Hunter Biden who lied on a ATF form, is on video having sex with underage children, refuses to pay child support, income tax, money laundering, and Joe is proud of him": {
        "id_tweet": "1666386454086287360",
        "query": {
            "id": 5,
            "query": "\"drug\" (\"children\" OR \"child\" OR \"kid\" OR \"youngster\" OR \"minor\" OR \"teenager\" OR \"teen\" OR \"infant\" OR \"adolescent\" OR \"juvenile\" OR \"youth\" OR \"pediatrics\" OR \"neonatal\") -is:retweet -is:quote -is:reply",
            "main_topic": "substance abuse",
            "topic": "drug"
        },
        "result": "#FamilyValues and the the #BidenCrimeFamily\nJoe &amp; Jill Biden reject the 10 yr old daughter of drug addict Hunter Biden who lied on a ATF form, is on video having sex with underage children, refuses to pay child support, income tax, money laundering, and Joe is proud of him",
        "user": {
            "username": "M4Defense",
            "name": "Ministry of Truth 👮‍♂️ Thought Police 👮‍♂️",
            "verified": false,
            "profile_photo": "https://pbs.twimg.com/profile_images/1537899720739237888/XCfWCr7g_normal.jpg"
        },
        "metadata": {
            "pontuation_mentions": 1,
            "lang": "en",
            "location": "USA",
            "links": null,
            "media": null,
            "context": [
                {
                    "end": 42,
                    "normalized_text": "BidenCrimeFamily",
                    "probability": 0.4064,
                    "start": 27,
                    "type": "Person"
                },
                {
                    "end": 46,
                    "normalized_text": "Joe",
                    "probability": 0.6316,
                    "start": 44,
                    "type": "Person"
                },
                {
                    "end": 63,
                    "normalized_text": "Jill Biden",
                    "probability": 0.8493,
                    "start": 54,
                    "type": "Person"
                },
                {
                    "end": 121,
                    "normalized_text": "Hunter Biden",
                    "probability": 0.732,
                    "start": 110,
                    "type": "Person"
                },
                {
                    "end": 260,
                    "normalized_text": "Joe",
                    "probability": 0.6272,
                    "start": 258,
                    "type": "Person"
                }
            ],
            "public_metrics": {
                "bookmark_count": 0,
                "impression_count": 68,
                "like_count": 0,
                "quote_count": 0,
                "reply_count": 0,
                "retweet_count": 0
            }
        }
    },
    "NCPCR launches  National Campaign “Addiction Free Amrit Kaal\", aimed at making India a tobacco and drug-free nation among children  @MinistryWCD @PIB_India @MIB_India  More :https://t.co/wjoCyOQqDh": {
        "id_tweet": "1666386255326871553",
        "query": {
            "id": 5,
            "query": "\"drug\" (\"children\" OR \"child\" OR \"kid\" OR \"youngster\" OR \"minor\" OR \"teenager\" OR \"teen\" OR \"infant\" OR \"adolescent\" OR \"juvenile\" OR \"youth\" OR \"pediatrics\" OR \"neonatal\") -is:retweet -is:quote -is:reply",
            "main_topic": "substance abuse",
            "topic": "drug"
        },
        "result": "NCPCR launches  National Campaign “Addiction Free Amrit Kaal\", aimed at making India a tobacco and drug-free nation among children\n\n@MinistryWCD @PIB_India @MIB_India\n\nMore :https://t.co/wjoCyOQqDh",
        "user": {
            "username": "PIBImphal",
            "name": "PIB in Manipur",
            "verified": false,
            "profile_photo": "https://pbs.twimg.com/profile_images/1567905114912092163/t3kL0obb_normal.jpg"
        },
        "metadata": {
            "pontuation_mentions": 1,
            "lang": "en",
            "location": "Manipur, India",
            "links": [
                {
                    "description": "The National Commission for Protection of Child Rights (NCPCR) successfully launched the National Ca",
                    "display_url": "pib.gov.in/PressReleasePa…",
                    "end": 197,
                    "expanded_url": "https://pib.gov.in/PressReleasePage.aspx?PRID=1930384",
                    "start": 174,
                    "status": 200,
                    "title": "NCPCR launches  National Campaign “Addiction Free Amrit Kaal\", aimed at making India a tobacco and drug-free nation among children",
                    "unwound_url": "https://pib.gov.in/PressReleasePage.aspx?PRID=1930384",
                    "url": "https://t.co/wjoCyOQqDh"
                }
            ],
            "media": null,
            "context": [
                {
                    "end": 4,
                    "normalized_text": "NCPCR",
                    "probability": 0.7788,
                    "start": 0,
                    "type": "Organization"
                },
                {
                    "end": 59,
                    "normalized_text": "Amrit Kaal",
                    "probability": 0.4674,
                    "start": 50,
                    "type": "Other"
                },
                {
                    "end": 83,
                    "normalized_text": "India",
                    "probability": 0.9136,
                    "start": 79,
                    "type": "Place"
                }
            ],
            "public_metrics": {
                "bookmark_count": 0,
                "impression_count": 83,
                "like_count": 0,
                "quote_count": 0,
                "reply_count": 0,
                "retweet_count": 0
            }
        }
    },
    "Do not move to Delaware County, PA they will turn your child in to a drug addict &amp; if they fail to do that they’ll torment your child for being a productive member of society &amp; if your child is ever assaulted they’ll side with the aggressor!": {
        "id_tweet": "1666382476074270721",
        "query": {
            "id": 5,
            "query": "\"drug\" (\"children\" OR \"child\" OR \"kid\" OR \"youngster\" OR \"minor\" OR \"teenager\" OR \"teen\" OR \"infant\" OR \"adolescent\" OR \"juvenile\" OR \"youth\" OR \"pediatrics\" OR \"neonatal\") -is:retweet -is:quote -is:reply",
            "main_topic": "substance abuse",
            "topic": "drug"
        },
        "result": "Do not move to Delaware County, PA they will turn your child in to a drug addict &amp; if they fail to do that they’ll torment your child for being a productive member of society &amp; if your child is ever assaulted they’ll side with the aggressor!",
        "user": {
            "username": "LovestndLiberty",
            "name": "Augusta Mae",
            "verified": false,
            "profile_photo": "https://pbs.twimg.com/profile_images/1666078572669288448/qGvssQ80_normal.jpg"
        },
        "metadata": {
            "pontuation_mentions": 1,
            "lang": "en",
            "location": "United States",
            "links": null,
            "media": null,
            "context": [
                {
                    "end": 29,
                    "normalized_text": "Delaware County",
                    "probability": 0.9427,
                    "start": 15,
                    "type": "Place"
                },
                {
                    "end": 33,
                    "normalized_text": "PA",
                    "probability": 0.9681,
                    "start": 32,
                    "type": "Place"
                }
            ],
            "public_metrics": {
                "bookmark_count": 0,
                "impression_count": 28,
                "like_count": 0,
                "quote_count": 0,
                "reply_count": 0,
                "retweet_count": 0
            }
        }
    },
    "Director Raja Tariq Kiani, Regional Directorate Commander ANF Punjab  lead the Anti Drug Awareness walk in University of Sialkot. Purpose of the walk to sensitize the youth regarding drug abuse prevention.  #UnitedAgainstDrugs  #SayNoToDrugs #Helpline1415  #Punjab #Sialkot": {
        "id_tweet": "1666380771525795840",
        "query": {
            "id": 5,
            "query": "\"drug\" (\"children\" OR \"child\" OR \"kid\" OR \"youngster\" OR \"minor\" OR \"teenager\" OR \"teen\" OR \"infant\" OR \"adolescent\" OR \"juvenile\" OR \"youth\" OR \"pediatrics\" OR \"neonatal\") -is:retweet -is:quote -is:reply",
            "main_topic": "substance abuse",
            "topic": "drug"
        },
        "result": "Director Raja Tariq Kiani, Regional Directorate Commander ANF Punjab  lead the Anti Drug Awareness walk in University of Sialkot. Purpose of the walk to sensitize the youth regarding drug abuse prevention.\n\n#UnitedAgainstDrugs \n#SayNoToDrugs\n#Helpline1415 \n#Punjab\n#Sialkot https://t.co/4EgglW4O7G",
        "user": {
            "username": "zindgisypyar",
            "name": "Zindgi Sy Pyar (ANF)",
            "verified": false,
            "profile_photo": "https://pbs.twimg.com/profile_images/1549721552903602177/sJnCp5UP_normal.jpg"
        },
        "metadata": {
            "pontuation_mentions": 1,
            "lang": "en",
            "location": "Rawalpindi, Pakistan",
            "links": [
                {
                    "display_url": "pic.twitter.com/4EgglW4O7G",
                    "end": 297,
                    "expanded_url": "https://twitter.com/zindgisypyar/status/1666380771525795840/photo/1",
                    "media_key": "3_1666380705344159744",
                    "start": 274,
                    "url": "https://t.co/4EgglW4O7G"
                },
                {
                    "display_url": "pic.twitter.com/4EgglW4O7G",
                    "end": 297,
                    "expanded_url": "https://twitter.com/zindgisypyar/status/1666380771525795840/photo/1",
                    "media_key": "3_1666380723094450176",
                    "start": 274,
                    "url": "https://t.co/4EgglW4O7G"
                },
                {
                    "display_url": "pic.twitter.com/4EgglW4O7G",
                    "end": 297,
                    "expanded_url": "https://twitter.com/zindgisypyar/status/1666380771525795840/photo/1",
                    "media_key": "3_1666380747819872256",
                    "start": 274,
                    "url": "https://t.co/4EgglW4O7G"
                },
                {
                    "display_url": "pic.twitter.com/4EgglW4O7G",
                    "end": 297,
                    "expanded_url": "https://twitter.com/zindgisypyar/status/1666380771525795840/photo/1",
                    "media_key": "3_1666380767164010496",
                    "start": 274,
                    "url": "https://t.co/4EgglW4O7G"
                }
            ],
            "media": [
                {
                    "media_key": "3_1666380705344159744",
                    "type": "photo",
                    "url": "https://pbs.twimg.com/media/FyAsbDKagAAC6yg.jpg"
                },
                {
                    "media_key": "3_1666380723094450176",
                    "type": "photo",
                    "url": "https://pbs.twimg.com/media/FyAscFSacAAHVUj.jpg"
                },
                {
                    "media_key": "3_1666380747819872256",
                    "type": "photo",
                    "url": "https://pbs.twimg.com/media/FyAsdhZacAA_VWM.jpg"
                },
                {
                    "media_key": "3_1666380767164010496",
                    "type": "photo",
                    "url": "https://pbs.twimg.com/media/FyAsepdakAAw24M.jpg"
                }
            ],
            "context": [
                {
                    "end": 24,
                    "normalized_text": "Raja Tariq Kiani",
                    "probability": 0.4926,
                    "start": 9,
                    "type": "Other"
                },
                {
                    "end": 60,
                    "normalized_text": "ANF",
                    "probability": 0.7891,
                    "start": 58,
                    "type": "Organization"
                },
                {
                    "end": 67,
                    "normalized_text": "Punjab",
                    "probability": 0.8733,
                    "start": 62,
                    "type": "Place"
                },
                {
                    "end": 127,
                    "normalized_text": "University of Sialkot",
                    "probability": 0.7653,
                    "start": 107,
                    "type": "Organization"
                },
                {
                    "end": 240,
                    "normalized_text": "SayNoToDrugs",
                    "probability": 0.3928,
                    "start": 229,
                    "type": "Place"
                },
                {
                    "end": 263,
                    "normalized_text": "Punjab",
                    "probability": 0.9547,
                    "start": 258,
                    "type": "Place"
                },
                {
                    "end": 272,
                    "normalized_text": "Sialkot",
                    "probability": 0.6942,
                    "start": 266,
                    "type": "Place"
                }
            ],
            "public_metrics": {
                "bookmark_count": 0,
                "impression_count": 66,
                "like_count": 6,
                "quote_count": 0,
                "reply_count": 0,
                "retweet_count": 2
            }
        }
    },
    "Remember #Enyobeni incident where 21 children died in a tavern. It cannot happen again, hence the need for intervention with SAPS liquor officers, Gauteng liquor board. GSAF and Central Drug Authority.  Why is there an influx of liquor license applications in Gauteng? @capillay": {
        "id_tweet": "1666379299920781313",
        "query": {
            "id": 5,
            "query": "\"drug\" (\"children\" OR \"child\" OR \"kid\" OR \"youngster\" OR \"minor\" OR \"teenager\" OR \"teen\" OR \"infant\" OR \"adolescent\" OR \"juvenile\" OR \"youth\" OR \"pediatrics\" OR \"neonatal\") -is:retweet -is:quote -is:reply",
            "main_topic": "substance abuse",
            "topic": "drug"
        },
        "result": "Remember #Enyobeni incident where 21 children died in a tavern. It cannot happen again, hence the need for intervention with SAPS liquor officers, Gauteng liquor board. GSAF and Central Drug Authority.  Why is there an influx of liquor license applications in Gauteng? @capillay https://t.co/4gP21nOLLl",
        "user": {
            "username": "dereleenj",
            "name": "Dereleen James",
            "verified": false,
            "profile_photo": "https://pbs.twimg.com/profile_images/1547681853871534080/gWVbrrYt_normal.jpg"
        },
        "metadata": {
            "pontuation_mentions": 1,
            "lang": "en",
            "location": null,
            "links": [
                {
                    "display_url": "pic.twitter.com/4gP21nOLLl",
                    "end": 302,
                    "expanded_url": "https://twitter.com/dereleenj/status/1666379299920781313/photo/1",
                    "media_key": "3_1666379286264049664",
                    "start": 279,
                    "url": "https://t.co/4gP21nOLLl"
                }
            ],
            "media": [
                {
                    "media_key": "3_1666379286264049664",
                    "type": "photo",
                    "url": "https://pbs.twimg.com/media/FyArIcrWcAA2e78.jpg"
                }
            ],
            "context": [
                {
                    "end": 17,
                    "normalized_text": "Enyobeni",
                    "probability": 0.6909,
                    "start": 10,
                    "type": "Place"
                },
                {
                    "end": 128,
                    "normalized_text": "SAPS",
                    "probability": 0.6484,
                    "start": 125,
                    "type": "Organization"
                },
                {
                    "end": 160,
                    "normalized_text": "Gauteng liquor",
                    "probability": 0.5037,
                    "start": 147,
                    "type": "Other"
                },
                {
                    "end": 172,
                    "normalized_text": "GSAF",
                    "probability": 0.5496,
                    "start": 169,
                    "type": "Organization"
                },
                {
                    "end": 199,
                    "normalized_text": "Central Drug Authority",
                    "probability": 0.4634,
                    "start": 178,
                    "type": "Organization"
                },
                {
                    "end": 266,
                    "normalized_text": "Gauteng",
                    "probability": 0.9861,
                    "start": 260,
                    "type": "Place"
                }
            ],
            "public_metrics": {
                "bookmark_count": 1,
                "impression_count": 1022,
                "like_count": 44,
                "quote_count": 0,
                "reply_count": 2,
                "retweet_count": 10
            }
        }
    },
    "Editorial: Shortages of medications like Adderall and children’s Tylenol highlight the risks that have been created by offshoring drug production.": {
        "id_tweet": "1666378893677166592",
        "query": {
            "id": 5,
            "query": "\"drug\" (\"children\" OR \"child\" OR \"kid\" OR \"youngster\" OR \"minor\" OR \"teenager\" OR \"teen\" OR \"infant\" OR \"adolescent\" OR \"juvenile\" OR \"youth\" OR \"pediatrics\" OR \"neonatal\") -is:retweet -is:quote -is:reply",
            "main_topic": "substance abuse",
            "topic": "drug"
        },
        "result": "Editorial: Shortages of medications like Adderall and children’s Tylenol highlight the risks that have been created by offshoring drug production.\nhttps://t.co/xacifXDA6n",
        "user": {
            "username": "GlobeOpinion",
            "name": "Boston Globe Opinion",
            "verified": false,
            "profile_photo": "https://pbs.twimg.com/profile_images/1220042943417012224/4L9iRrn__normal.jpg"
        },
        "metadata": {
            "pontuation_mentions": 1,
            "lang": "en",
            "location": "Boston",
            "links": [
                {
                    "description": "Shortages of medications like Adderall and children’s Tylenol highlight the risks that have been created by offshoring drug production.",
                    "display_url": "trib.al/ERWyAvG",
                    "end": 170,
                    "expanded_url": "https://trib.al/ERWyAvG",
                    "start": 147,
                    "status": 200,
                    "title": "We need some new drugs - The Boston Globe",
                    "unwound_url": "https://www.bostonglobe.com/2023/06/07/opinion/drug-shortages-manufacturing/",
                    "url": "https://t.co/xacifXDA6n"
                }
            ],
            "media": null,
            "context": [
                {
                    "end": 48,
                    "normalized_text": "Adderall",
                    "probability": 0.4052,
                    "start": 41,
                    "type": "Other"
                },
                {
                    "end": 71,
                    "normalized_text": "Tylenol",
                    "probability": 0.9631,
                    "start": 65,
                    "type": "Organization"
                }
            ],
            "public_metrics": {
                "bookmark_count": 0,
                "impression_count": 221,
                "like_count": 0,
                "quote_count": 0,
                "reply_count": 0,
                "retweet_count": 0
            }
        }
    },
    "5453572🥲🤬kid drug movement  #挣钱 #抖音": {
        "id_tweet": "1666377182388813824",
        "query": {
            "id": 5,
            "query": "\"drug\" (\"children\" OR \"child\" OR \"kid\" OR \"youngster\" OR \"minor\" OR \"teenager\" OR \"teen\" OR \"infant\" OR \"adolescent\" OR \"juvenile\" OR \"youth\" OR \"pediatrics\" OR \"neonatal\") -is:retweet -is:quote -is:reply",
            "main_topic": "substance abuse",
            "topic": "drug"
        },
        "result": "5453572🥲🤬kid drug movement \n#挣钱 #抖音 https://t.co/NmSlQwl2gA",
        "user": {
            "username": "defoliant_boyM",
            "name": "JJH/灰产/赚钱/项目/副业/偏门/网赚/挣钱/上岸/翻身",
            "verified": false,
            "profile_photo": "https://pbs.twimg.com/profile_images/1657240573877669888/aeSGdyNj_normal.jpg"
        },
        "metadata": {
            "pontuation_mentions": 1,
            "lang": "en",
            "location": null,
            "links": [
                {
                    "display_url": "pic.twitter.com/NmSlQwl2gA",
                    "end": 59,
                    "expanded_url": "https://twitter.com/defoliant_boyM/status/1666377182388813824/photo/1",
                    "media_key": "3_1666377171718504448",
                    "start": 36,
                    "url": "https://t.co/NmSlQwl2gA"
                }
            ],
            "media": [
                {
                    "media_key": "3_1666377171718504448",
                    "type": "photo",
                    "url": "https://pbs.twimg.com/media/FyApNXYaAAAKbeZ.jpg"
                }
            ],
            "context": null,
            "public_metrics": {
                "bookmark_count": 0,
                "impression_count": 0,
                "like_count": 0,
                "quote_count": 0,
                "reply_count": 0,
                "retweet_count": 0
            }
        }
    },
    "NCPCR launches National Campaign “Addiction Free #AmritKaal\", aimed at making #India a tobacco and drug-free nation among children  📙https://t.co/2vnaZlFgYk  @MinistryWCD @MIB_India @PIB_India @PIBWCD @ddsahyadrinews @airnews_mumbai": {
        "id_tweet": "1666369155787010049",
        "query": {
            "id": 5,
            "query": "\"drug\" (\"children\" OR \"child\" OR \"kid\" OR \"youngster\" OR \"minor\" OR \"teenager\" OR \"teen\" OR \"infant\" OR \"adolescent\" OR \"juvenile\" OR \"youth\" OR \"pediatrics\" OR \"neonatal\") -is:retweet -is:quote -is:reply",
            "main_topic": "substance abuse",
            "topic": "drug"
        },
        "result": "NCPCR launches National Campaign “Addiction Free #AmritKaal\", aimed at making #India a tobacco and drug-free nation among children\n\n📙https://t.co/2vnaZlFgYk\n\n@MinistryWCD @MIB_India @PIB_India @PIBWCD\n@ddsahyadrinews @airnews_mumbai",
        "user": {
            "username": "PIBMumbai",
            "name": "PIB in Maharashtra 🇮🇳",
            "verified": false,
            "profile_photo": "https://pbs.twimg.com/profile_images/1595906655773917184/psJqWqqf_normal.jpg"
        },
        "metadata": {
            "pontuation_mentions": 1,
            "lang": "en",
            "location": "Mumbai, India",
            "links": [
                {
                    "description": "The National Commission for Protection of Child Rights (NCPCR) successfully launched the National Ca",
                    "display_url": "pib.gov.in/PressReleasePa…",
                    "end": 156,
                    "expanded_url": "http://pib.gov.in/PressReleasePage.aspx?PRID=1930384",
                    "start": 133,
                    "status": 200,
                    "title": "NCPCR launches  National Campaign “Addiction Free Amrit Kaal\", aimed at making India a tobacco and drug-free nation among children",
                    "unwound_url": "https://pib.gov.in/PressReleasePage.aspx?PRID=1930384",
                    "url": "https://t.co/2vnaZlFgYk"
                }
            ],
            "media": null,
            "context": [
                {
                    "end": 4,
                    "normalized_text": "NCPCR",
                    "probability": 0.8005,
                    "start": 0,
                    "type": "Organization"
                },
                {
                    "end": 58,
                    "normalized_text": "AmritKaal",
                    "probability": 0.4616,
                    "start": 50,
                    "type": "Other"
                },
                {
                    "end": 83,
                    "normalized_text": "India",
                    "probability": 0.9798,
                    "start": 79,
                    "type": "Place"
                }
            ],
            "public_metrics": {
                "bookmark_count": 0,
                "impression_count": 348,
                "like_count": 0,
                "quote_count": 0,
                "reply_count": 0,
                "retweet_count": 1
            }
        }
    },
    "#BestWeaponagainstNarcoticsEducationDirector Raja Tariq Kiani, RDC ANF Punjab  lead the Anti Drug Awareness walk in University of Sialkot. The Purpose of the walk was to sensitize the youth regarding drug abuse prevention. #Helpline1415 #DrugFreeSociety #SayNoToDrugs #UNODC #MNC": {
        "id_tweet": "1666362605563441152",
        "query": {
            "id": 5,
            "query": "\"drug\" (\"children\" OR \"child\" OR \"kid\" OR \"youngster\" OR \"minor\" OR \"teenager\" OR \"teen\" OR \"infant\" OR \"adolescent\" OR \"juvenile\" OR \"youth\" OR \"pediatrics\" OR \"neonatal\") -is:retweet -is:quote -is:reply",
            "main_topic": "substance abuse",
            "topic": "drug"
        },
        "result": "#BestWeaponagainstNarcoticsEducationDirector Raja Tariq Kiani, RDC ANF Punjab  lead the Anti Drug Awareness walk in University of Sialkot. The Purpose of the walk was to sensitize the youth regarding drug abuse prevention. #Helpline1415 #DrugFreeSociety #SayNoToDrugs #UNODC #MNC https://t.co/0fPQDQ8lCG",
        "user": {
            "username": "Anf_Rd_Punjab",
            "name": "Anf RD Punjab",
            "verified": false,
            "profile_photo": "https://pbs.twimg.com/profile_images/715815747369508864/JXH2fbfX_normal.jpg"
        },
        "metadata": {
            "pontuation_mentions": 1,
            "lang": "en",
            "location": null,
            "links": [
                {
                    "display_url": "pic.twitter.com/0fPQDQ8lCG",
                    "end": 303,
                    "expanded_url": "https://twitter.com/Anf_Rd_Punjab/status/1666362605563441152/photo/1",
                    "media_key": "3_1666362591994847232",
                    "start": 280,
                    "url": "https://t.co/0fPQDQ8lCG"
                },
                {
                    "display_url": "pic.twitter.com/0fPQDQ8lCG",
                    "end": 303,
                    "expanded_url": "https://twitter.com/Anf_Rd_Punjab/status/1666362605563441152/photo/1",
                    "media_key": "3_1666362591931949056",
                    "start": 280,
                    "url": "https://t.co/0fPQDQ8lCG"
                },
                {
                    "display_url": "pic.twitter.com/0fPQDQ8lCG",
                    "end": 303,
                    "expanded_url": "https://twitter.com/Anf_Rd_Punjab/status/1666362605563441152/photo/1",
                    "media_key": "3_1666362591994843136",
                    "start": 280,
                    "url": "https://t.co/0fPQDQ8lCG"
                },
                {
                    "display_url": "pic.twitter.com/0fPQDQ8lCG",
                    "end": 303,
                    "expanded_url": "https://twitter.com/Anf_Rd_Punjab/status/1666362605563441152/photo/1",
                    "media_key": "3_1666362591982256128",
                    "start": 280,
                    "url": "https://t.co/0fPQDQ8lCG"
                }
            ],
            "media": [
                {
                    "media_key": "3_1666362591994847232",
                    "type": "photo",
                    "url": "https://pbs.twimg.com/media/FyAb8traIAASSZ5.jpg"
                },
                {
                    "media_key": "3_1666362591931949056",
                    "type": "photo",
                    "url": "https://pbs.twimg.com/media/FyAb8tcaYAA7OPr.jpg"
                },
                {
                    "media_key": "3_1666362591994843136",
                    "type": "photo",
                    "url": "https://pbs.twimg.com/media/FyAb8traEAAt48y.jpg"
                },
                {
                    "media_key": "3_1666362591982256128",
                    "type": "photo",
                    "url": "https://pbs.twimg.com/media/FyAb8toaAAAcF_-.jpg"
                }
            ],
            "context": [
                {
                    "end": 60,
                    "normalized_text": "Raja Tariq Kiani",
                    "probability": 0.5803,
                    "start": 45,
                    "type": "Person"
                },
                {
                    "end": 65,
                    "normalized_text": "RDC",
                    "probability": 0.4873,
                    "start": 63,
                    "type": "Organization"
                },
                {
                    "end": 69,
                    "normalized_text": "ANF",
                    "probability": 0.5647,
                    "start": 67,
                    "type": "Organization"
                },
                {
                    "end": 76,
                    "normalized_text": "Punjab",
                    "probability": 0.8608,
                    "start": 71,
                    "type": "Place"
                },
                {
                    "end": 136,
                    "normalized_text": "University of Sialkot",
                    "probability": 0.8958,
                    "start": 116,
                    "type": "Organization"
                },
                {
                    "end": 273,
                    "normalized_text": "UNODC",
                    "probability": 0.4346,
                    "start": 269,
                    "type": "Organization"
                },
                {
                    "end": 278,
                    "normalized_text": "MNC",
                    "probability": 0.6687,
                    "start": 276,
                    "type": "Organization"
                }
            ],
            "public_metrics": {
                "bookmark_count": 0,
                "impression_count": 18,
                "like_count": 0,
                "quote_count": 0,
                "reply_count": 0,
                "retweet_count": 0
            }
        }
    },
    "#BestWeaponagainstNarcoticsEducation Director Raja Tariq Kiani, RDC ANF Punjab had a meeting with VC and directors of various Departments to actively play their role  to prevent youth from drug menace. #Helpline1415 #DrugFreeSociety #SayNoToDrugs #UNODC #MNC": {
        "id_tweet": "1666361958210351104",
        "query": {
            "id": 5,
            "query": "\"drug\" (\"children\" OR \"child\" OR \"kid\" OR \"youngster\" OR \"minor\" OR \"teenager\" OR \"teen\" OR \"infant\" OR \"adolescent\" OR \"juvenile\" OR \"youth\" OR \"pediatrics\" OR \"neonatal\") -is:retweet -is:quote -is:reply",
[truncated: 28,720,869 more chars]
