# Supplementary material for: Exploring the potential of online social listening for noncommunicable disease monitoring
Source: PeerJ. 2025 May 20;13:e19311. doi: 10.7717/peerj.19311 (PMC12101440; doi:10.7717/peerj.19311)
Supplement: Supplemental Information 2 [file peerj-13-19311-s002.csv]

tweet	sentimento	cleaned_tweet
As a fully vaccinated kid I had ear aches, eczema, asthma. Then you meet anti vaxx moms and rarely do their kids have stuff like this. When you look at rise of eczema including INTRACTABLE cases, allergies, it makes you wonder what\u2019s up.	-1	as a fully vaccinated kid i had ear aches eczema asthma then you meet anti vaxx moms and rarely do their kids have stuff like this when you look at rise of eczema including intractable cases allergies it makes you wonder what s up
\ud83c\udf4f\ud83c\udf4a\ud83c\udf4c\ud83c\udf49\ud83c\udf53\ud83c\udf52\ud83e\uded0\ud83c\udf4d\ud83e\udd51 \ud83e\udd65\ud83e\udd5d\ud83c\udf3d\ud83e\udd55\ud83c\udf60\ud83e\udd66\ud83e\uded1\ud83c\udf36\ufe0f\ud83e\udd6c It's #WorldFoodSafetyDay 1 in 10 people worldwide fall ill from contaminated food each year, with children under 5 being the most affected #FoodSafety	0	its worldfoodsafetyday in people worldwide fall ill from contaminated food each year with children under being the most affected foodsafety
In Catalonia 4 out of 10 children aged 6 to 12 are overweight Together with @accio_cat we have learned about the projects and initiatives of the @GasolFoundation to fight childhood obesity \ud83d\udc69\u200d\ud83d\udd2c Scientific Research \ud83c\udf4a Promotion of healthy habits \ud83d\udca1 Awareness	0	in catalonia out of children aged to are overweight together with acciocat we have learned about the projects and initiatives of the gasolfoundation to fight childhood obesity scientific research promotion of healthy habits awareness
\ud83c\udf31 Investing in Healthy Futures! \ud83c\udf31 At IGI Life Vitality, we understand that children are the foundation of our future. That's why we're passionate about fostering healthy habits and lifestyles right from the start. Join us in promoting a healthier tomorrow! \ud83e\udde1 #IGILifeVitality	1	investing in healthy futures at igi life vitality we understand that children are the foundation of our future thats why were passionate about fostering healthy habits and lifestyles right from the start join us in promoting a healthier tomorrow igilifevitality
Keeping your children emotionally safe and healthy during a divorce is a priority for every parent, but how can you ensure you are doing the best for your children in an emotionally charged time? Our own @MeghanFreed writes about how to do just that:	0	keeping your children emotionally safe and healthy during a divorce is a priority for every parent but how can you ensure you are doing the best for your children in an emotionally charged time our own meghanfreed writes about how to do just that
E2E (Elevate to Educate) is the choice for passionate mentors and leaders. We are partnering to build schools in Liberia, West Africa. Education empowers children to learn skills, develop healthy habits, and create sustainable solutions.	1	ee elevate to educate is the choice for passionate mentors and leaders we are partnering to build schools in liberia west africa education empowers children to learn skills develop healthy habits and create sustainable solutions
GPs to offer NHS patients Wegovy weight-loss jab. I feel it would be better if the govt looked at the actual cause of the obesity problem Why not start with banning the advertising of junk food to children \u2066@RishiSunak\u2069 \u2066@HenryDimbleby\u2069	0	gps to offer nhs patients wegovy weightloss jab i feel it would be better if the govt looked at the actual cause of the obesity problem why not start with banning the advertising of junk food to children rishisunak henrydimbleby
Why do you think that in the last decades there has been a sharp increase in mental illness, obesity and suicide rates among children?	-1	why do you think that in the last decades there has been a sharp increase in mental illness obesity and suicide rates among children
International NASH Day- 2023 INASL and Rotary Combating Childhood Obesity (ROCCO) and Fatty Liver Program. An initiative by INASL and Rotary International to stop (ROCCO) Fatty liver and Obesity	1	international nash day inasl and rotary combating childhood obesity rocco and fatty liver program an initiative by inasl and rotary international to stop rocco fatty liver and obesity
Want to learn, positively impact, and discuss the topics of overweight and obesity? \ud83e\udd14 Our Healthy Voices website equips young people with tools & expertise to drive change & influence #policymaking in the youth health agenda \ud83d\udce2\ud83d\udcac\ud83c\udf20 \u27a1\ufe0f	1	want to learn positively impact and discuss the topics of overweight and obesity our healthy voices website equips young people with tools expertise to drive change influence policymaking in the youth health agenda
It breaks my heart to see so many kids struggling with obesity. We need urgent action to tackle this growing health crisis. #ChildhoodObesity #HealthMatters	-1	it breaks my heart to see so many kids struggling with obesity we need urgent action to tackle this growing health crisis childhoodobesity healthmatters
The rise in childhood obesity is alarming. Our children's future health is at risk, and it's time for parents, schools, and policymakers to step up and make a change.	-1	the rise in childhood obesity is alarming our childrens future health is at risk and its time for parents schools and policymakers to step up and make a change
Childhood obesity is not just about appearance; it's about their overall well-being. We can't ignore the health consequences any longer. #StopChildhoodObesity	-1	childhood obesity is not just about appearance its about their overall wellbeing we cant ignore the health consequences any longer stopchildhoodobesity
Seeing young kids battle obesity-related health issues is heartbreaking. We must prioritize their health and provide better access to nutritious food and physical activity.	-1	seeing young kids battle obesityrelated health issues is heartbreaking we must prioritize their health and provide better access to nutritious food and physical activity
Childhood obesity is a preventable tragedy. Let's not condemn our children to a lifetime of health problems. It's time to take action and make healthier choices.	-1	childhood obesity is a preventable tragedy lets not condemn our children to a lifetime of health problems its time to take action and make healthier choices
I'm inspired by the initiatives working to combat childhood obesity! Together, we can create a healthier future for our kids. 💪 #HealthyKids #ChildhoodObesity	1	im inspired by the initiatives working to combat childhood obesity together we can create a healthier future for our kids emoji bíceps flexionado emoji healthykids childhoodobesity
Let's celebrate the small wins on the journey to a healthier generation! Every positive change matters. #ChildHealth #Progress #ChildhoodObesity	1	lets celebrate the small wins on the journey to a healthier generation every positive change matters childhealth progress childhoodobesity
It's incredible to see communities coming together to promote healthy eating and active lifestyles for kids. Together, we can make a difference! 🌟 #HealthyKids #ChildhoodObesity	1	its incredible to see communities coming together to promote healthy eating and active lifestyles for kids together we can make a difference emoji estrella brillante emoji healthykids childhoodobesity
Positive change is possible! With education, support, and determination, we can reduce childhood obesity rates and improve children's health. 🌈 #Hope #ChildhoodObesity	1	positive change is possible with education support and determination we can reduce childhood obesity rates and improve childrens health emoji arcoíris emoji hope childhoodobesity
Cheers to the parents, educators, and organizations working tirelessly to create a brighter and healthier future for our children. 🙌 #ChildHealth #ChildhoodObesity	1	cheers to the parents educators and organizations working tirelessly to create a brighter and healthier future for our children emoji manos levantadas celebrando emoji childhealth childhoodobesity
Childhood obesity is a complex issue that requires a multifaceted approach. Let's explore various strategies to address this challenge.	0	childhood obesity is a complex issue that requires a multifaceted approach lets explore various strategies to address this challenge
Childhood obesity rates vary across regions and demographics. Data collection and analysis play a crucial role in addressing this health concern.	0	childhood obesity rates vary across regions and demographics data collection and analysis play a crucial role in addressing this health concern
Childhood obesity awareness campaigns aim to educate and inform the public about the risks and consequences. Knowledge is key in prevention.	0	childhood obesity awareness campaigns aim to educate and inform the public about the risks and consequences knowledge is key in prevention
It's disheartening to see how unhealthy habits in children are on the rise. We must do more to combat the sedentary lifestyle and poor nutrition that are affecting our kids. #ChildHealth #UnhealthyHabits	-1	its disheartening to see how unhealthy habits in children are on the rise we must do more to combat the sedentary lifestyle and poor nutrition that are affecting our kids childhealth unhealthyhabits
Childhood obesity rates are alarming. Our society needs to prioritize healthier habits for kids. The consequences of inaction are devastating. 😞 #ChildhoodObesity #HealthCrisis	-1	childhood obesity rates are alarming our society needs to prioritize healthier habits for kids the consequences of inaction are devastating emoji cara decepcionada emoji childhoodobesity healthcrisis
Sadly, many children today are addicted to screens and junk food. This is a recipe for poor health. We must take action to break these habits. #ChildrensHealth #HealthyHabits	-1	sadly many children today are addicted to screens and junk food this is a recipe for poor health we must take action to break these habits childrenshealth healthyhabits
The discussion about healthy habits in children continues. Let's explore various approaches to promote a balanced lifestyle for kids. 🤔 #ChildHealth #HealthyLiving	0	the discussion about healthy habits in children continues lets explore various approaches to promote a balanced lifestyle for kids emoji cara pensativa emoji childhealth healthyliving
Understanding the factors influencing children's habits is essential. #ChildhoodHabits #Research	0	understanding the factors influencing childrens habits is essential childhoodhabits research
Promoting healthy habits in children is a shared responsibility.	0	promoting healthy habits in children is a shared responsibility
I'm inspired by the schools teaching kids about the joys of gardening and healthy eating. It's amazing to see children embrace these habits with enthusiasm! 🥦🌱 #HealthyKids #Inspiration	1	im inspired by the schools teaching kids about the joys of gardening and healthy eating its amazing to see children embrace these habits with enthusiasm emoji brócoli emoji emoji planta joven emoji healthykids inspiration
Kudos to parents who are role models for their children when it comes to healthy habits. You're setting them up for a lifetime of well-being. 👏 #Parenting #HealthyLifestyle	1	kudos to parents who are role models for their children when it comes to healthy habits youre setting them up for a lifetime of wellbeing emoji manos aplaudiendo emoji parenting healthylifestyle
It's heartwarming to witness kids engaging in outdoor activities, choosing nutritious snacks, and adopting healthy routines. The future looks bright! 🌞 #ChildHealth #Positivity	1	its heartwarming to witness kids engaging in outdoor activities choosing nutritious snacks and adopting healthy routines the future looks bright emoji sol con cara emoji childhealth positivity
Childhood obesity and NCDs often go hand in hand. It's tragic to witness our kids facing such preventable health challenges. #Obesity #HealthCrisis	-1	childhood obesity and ncds often go hand in hand its tragic to witness our kids facing such preventable health challenges obesity healthcrisis
The prevalence of diabetes among children is on the rise. We can't ignore this alarming reality any longer. #ChildhoodDiabetes #HealthEmergency	-1	the prevalence of diabetes among children is on the rise we cant ignore this alarming reality any longer childhooddiabetes healthemergency
NCDs are stealing away our children's health and vitality. We need better strategies to protect their future well-being. #ChildWellness #NCDPrevention	-1	ncds are stealing away our childrens health and vitality we need better strategies to protect their future wellbeing childwellness ncdprevention
Telegram chat from the Russian-occupied Oleshky. People are literally begging to save them, some of them have been sitting on rooftops for two days now, no food or water. A lot of them elderly, many children.	-1	so i m sitting at home and bawling my eyes out reading this rescue telegram chat from the russianoccupied oleshky people are literally begging to save them some of them have been sitting on rooftops for two days now no food or water a lot of them elderly many children
[Transl.] #beckysangels Becky Official: Why are you holding food in your mouth kid? \ud83e\udd2d Noobear (AR): She\u2019s not holding food. She\u2019s holding happiness \ud83e\udd70	1	transl beckysangels becky official why are you holding food in your mouth kid noobear ar she s not holding food she s holding happiness
Important cues/questions to teach children and many do not tap into, even as adults: - how does this food make me feel? - am I tired/angry due to under nourishment? - do I have a particular craving and what does that mean? - am I not hungry due to stress and adrenaline vs\u2026	0	important cuesquestions to teach children and many do not tap into even as adults how does this food make me feel am i tiredangry due to under nourishment do i have a particular craving and what does that mean am i not hungry due to stress and adrenaline vs
\'We shouldn't teach kids how to use technology, they might get addicted\' You're right. In fact we shouldn't feed children either, they might get addicted to food	0	we shouldnt teach kids how to use technology they might get addicted youre right in fact we shouldnt feed children either they might get addicted to food
If it's not safe, it's not food. #FoodSafety can: \u2611\ufe0f prevent foodborne illnesses, \u2611\ufe0f promote healthy diets and lifestyles, \u2611\ufe0f reduce food loss and waste, and more! 1 in 10 people worldwide fall ill from contaminated food each year, with children under 5 being the most\u2026	-1	if its not safe its not food foodsafety can prevent foodborne illnesses promote healthy diets and lifestyles reduce food loss and waste and more in people worldwide fall ill from contaminated food each year with children under being the most
Germany is the only country in the world where a single mom goes into a supermarket with her 6y old son & gets verbally attacked in front of her child by a vegan guy for saying something negative about vegan food (to her son obviously).	-1	germany is the only country in the world where a single mom goes into a supermarket with her y old son gets verbally attacked in front of her child by a vegan guy for saying something negative about vegan food to her son obviously
Republicans lie all the time. They only care about children before they are born. Once they are born they don't care if they have food, childcare, a place to sleep, a good and truthful education or are killed by an AR15. They are the simply the Pro-Lie party. Vote them out!\u2026	-1	republicans lie all the time they only care about children before they are born once they are born they dont care if they have food childcare a place to sleep a good and truthful education or are killed by an ar they are the simply the prolie party vote them out
\ud83c\udf0dToday is World Food Safety Day! Healthy eating is important for everyone to lower the risk of developing #NCDs such as #T2D and #hypertension and is crucial for the care and management of these conditions. \u27a1Check out our infographic on healthy eating:	1	today is world food safety day healthy eating is important for everyone to lower the risk of developing ncds such as td and hypertension and is crucial for the care and management of these conditions check out our infographic on healthy eating
\u201cThe uptake of e-cigarettes among Hispanic youth could lead to a \u2018tipping point\u2019 phenomenon, in which Hispanics disproportionately become nicotine-dependent in adolescence and suffer increased tobacco-related disease in adulthood,\u201d Learn more\ud83d\udc47	0	the uptake of ecigarettes among hispanic youth could lead to a tipping point phenomenon in which hispanics disproportionately become nicotinedependent in adolescence and suffer increased tobaccorelated disease in adulthood learn more
GPs to offer NHS patients Wegovy weight-loss jab. I feel it would be better if the govt looked at the actual cause of the obesity problem Why not start with banning the advertising of junk food to children \u2066@RishiSunak\u2069 \u2066@HenryDimbleby\u2069	0	gps to offer nhs patients wegovy weightloss jab i feel it would be better if the govt looked at the actual cause of the obesity problem why not start with banning the advertising of junk food to children rishisunak henrydimbleby
Teen claims she lost 5 stone and cleared her acne by switching to raw meat diet	0	teen claims she lost stone and cleared her acne by switching to raw meat diet
According to the National Nutrition Survey 2018 (NNS 2018), 40.2 per cent of children under five years of age in the country are stunted, while 17.7pc are wasted. Other effects of malnutrition are poor physical and cognitive development	-1	according to the national nutrition survey nns per cent of children under five years of age in the country are stunted while pc are wasted other effects of malnutrition are poor physical and cognitive development
Every child deserves the best start in life, and that includes a balanced diet full of delicious, wholesome foods. 🌽🥕 Let's nourish our little ones for a bright future! #ChildHealth #NutritionMatters	1	every child deserves the best start in life and that includes a balanced diet full of delicious wholesome foods emoji espiga de maíz emoji emoji zanahoria emoji lets nourish our little ones for a bright future childhealth nutritionmatters
Teaching my kids to enjoy fruits and veggies has been such a rewarding journey. It's amazing to see them grow up with a love for nutritious foods!	1	teaching my kids to enjoy fruits and veggies has been such a rewarding journey its amazing to see them grow up with a love for nutritious foods
Cooking together as a family not only brings us closer but also teaches our kids the importance of good nutrition. What's your favorite family recipe? Share it!	1	cooking together as a family not only brings us closer but also teaches our kids the importance of good nutrition whats your favorite family recipe share it
I'm so proud of my little one for trying new foods and enjoying a balanced diet.	1	im so proud of my little one for trying new foods and enjoying a balanced diet
Remember, healthy snacks can be fun too! Let's get creative with colorful, nutritious options that make kids smile.	1	remember healthy snacks can be fun too lets get creative with colorful nutritious options that make kids smile
Want to learn, positively impact, and discuss the topics of overweight and obesity? \ud83e\udd14 Our Healthy Voices website equips young people with tools & expertise to drive change & influence #policymaking in the youth health agenda \ud83d\udce2\ud83d\udcac\ud83c\udf20 \u27a1\ufe0f	1	want to learn positively impact and discuss the topics of overweight and obesity our healthy voices website equips young people with tools expertise to drive change influence policymaking in the youth health agenda
A Social Behavior Change Advocacy Material was launched today to support healthy diets and counter the burden of non-communicable diseases in the country. #FBCNews #FijiNews #Fiji #newsupdate More:	1	a social behavior change advocacy material was launched today to support healthy diets and counter the burden of noncommunicable diseases in the country fbcnews fijinews fiji newsupdate more
Keeping your children emotionally safe and healthy during a divorce is a priority for every parent, but how can you ensure you are doing the best for your children in an emotionally charged time? Our own @MeghanFreed writes about how to do just that:	0	keeping your children emotionally safe and healthy during a divorce is a priority for every parent but how can you ensure you are doing the best for your children in an emotionally charged time our own meghanfreed writes about how to do just that
Republicans lie all the time. They only care about children before they are born. Once they are born they don't care if they have food, childcare, a place to sleep, a good and truthful education or are killed by an AR15. They are the simply the Pro-Lie party. Vote them out!\u2026	-1	republicans lie all the time they only care about children before they are born once they are born they dont care if they have food childcare a place to sleep a good and truthful education or are killed by an ar they are the simply the prolie party vote them out
Premier Blaine Higgs - a leader who is rushing right now to consolidate power in his own office in health care, education and local governance, as well as diminish protections of vulnerable LGBTQ+ youth - has a 28% approval rating - 2nd lowest in Canada.	0	premier blaine higgs a leader who is rushing right now to consolidate power in his own office in health care education and local governance as well as diminish protections of vulnerable lgbtq youth has a approval rating nd lowest in canada
Our 2nd Annual Pediatrics Research Day was a resounding success, featuring presentations in the areas of education, quality improvement, clinical research, and basic & translational science. A big congratulations to our poster winners as well! Learn more:	1	our nd annual pediatrics research day was a resounding success featuring presentations in the areas of education quality improvement clinical research and basic translational science a big congratulations to our poster winners as well learn more
Dr Helen McIntyre, Associate Professor in Midwifery, has won an award for embedding best practices in infant feeding within midwifery education to improve maternal and infant health. \u27a1\ufe0fhttps://t.co/VK29e66G4N #CitizensOfChange @LeicsMidwifery @MidwiferyForum @SueMacMidwife	0	dr helen mcintyre associate professor in midwifery has won an award for embedding best practices in infant feeding within midwifery education to improve maternal and infant health citizensofchange leicsmidwifery midwiferyforum suemacmidwife
My uncle so much believed in me, he bought me Ugo c ugo for common entrance back in those days. He supported my dreams of joining the military, medical school and writing, long before my parents came around. Who believed in you as a child? He always say two things to me:	1	my uncle so much believed in me he bought me ugo c ugo for common entrance back in those days he supported my dreams of joining the military medical school and writing long before my parents came around who believed in you as a child he always say two things to me
All children deserve schools that will help them learn, cultivate deep friendships, and develop into mentally healthy young adults. All children deserve phone-free schools, @JonHaidt writes:	0	all children deserve schools that will help them learn cultivate deep friendships and develop into mentally healthy young adults all children deserve phonefree schools jonhaidt writes
Children from a primary school in Glasgow have taken centre stage opening an international conference about the importance of play.	0	children from a primary school in glasgow have taken centre stage opening an international conference about the importance of play
wow, they find the cure for cancer!!! what	1	wow they find the cure for cancer what
Research into pediatric oncology is vital for developing targeted therapies that can improve the lives of young cancer patients	0	research into pediatric oncology is vital for developing targeted therapies that can improve the lives of young cancer patients
It's important to raise awareness about childhood cancer to promote early detection and better outcomes for affected children.	0	its important to raise awareness about childhood cancer to promote early detection and better outcomes for affected children
September is National Childhood Obesity Awareness Month. Children should eat healthy meals that consist of fruits, vegetables, grains, low-fat dairy, and more. Check out education resources here:	0	september is national childhood obesity awareness month children should eat healthy meals that consist of fruits vegetables grains lowfat dairy and more check out education resources here
People who lie to children about obesity should be jailed for life.	-1	people who lie to children about obesity should be jailed for life
thankful i know how to cook so i dont give my children obesity and diabetes 3 times a day 😍😍😍	1	thankful i know how to cook so i dont give my children obesity and diabetes times a day emoji cara sonriendo con ojos de corazón emoji emoji cara sonriendo con ojos de corazón emoji emoji cara sonriendo con ojos de corazón emoji
September is Childhood Obesity Awareness Month. In the United States, roughly 1 in 5 children has obesity. #PreventObesity #MoveYourWay	0	september is childhood obesity awareness month in the united states roughly in children has obesity preventobesity moveyourway
🍁 Dr. Wendie Marks is delving into understanding the links between obesity in Indigenous children and their early-life environmental exposures - from pre-conception to early postpartum periods. 🌟 #IndigenousHealth	0	emoji hoja de arce emoji dr wendie marks is delving into understanding the links between obesity in indigenous children and their earlylife environmental exposures from preconception to early postpartum periods emoji estrella brillante emoji indigenoushealth
Thrilled to see our work on the Shawi Indigenous children in #PLOSClimate! This journey of understanding the intricate connections between climate, food systems, and nutrition has been enlightening. Immensely grateful to my mentor and the entire team (first 1st-author paper yay!)	1	thrilled to see our work on the shawi indigenous children in plosclimate this journey of understanding the intricate connections between climate food systems and nutrition has been enlightening immensely grateful to my mentor and the entire team first stauthor paper yay
Students of Department of Food and Nutrition, College of Community Science, OUAT, Bhubaneswar celebrated Rastriya Poshan Maah at adopted village Ratagada, Baranga block on 16.09.23 to create awareness towards combating malnutrition and anemia among children.	0	students of department of food and nutrition college of community science ouat bhubaneswar celebrated rastriya poshan maah at adopted village ratagada baranga block on to create awareness towards combating malnutrition and anemia among children
Not only humiliating them, but also depriving them of nutrition. Depriving children of food as financial retaliation should be completely illegal.	-1	not only humiliating them but also depriving them of nutrition depriving children of food as financial retaliation should be completely illegal
Imagine having to berate the UK about food nutrition in children, and tying it to improved food logistics. But what is this about free meals to all children? 🙄 A high functioning post industrial economy hardly has the nutritional needs in children of developing countries.	-1	imagine having to berate the uk about food nutrition in children and tying it to improved food logistics but what is this about free meals to all children emoji cara con ojos en blanco emoji a high functioning post industrial economy hardly has the nutritional needs in children of developing countries
Child poverty in rising, children are getting the need met when it come to nutrition. But poverty is very difficult to get out of	-1	child poverty in rising children are getting the need met when it come to nutrition but poverty is very difficult to get out of
Together, let's spread awareness on providing the best nutrition for children born with clefts.	1	together lets spread awareness on providing the best nutrition for children born with clefts
Mount Sinai researchers studied nearly 4,000 preschool students in three communities; Lessons on exercise, nutrition, and emotional control ...	0	mount sinai researchers studied nearly preschool students in three communities lessons on exercise nutrition and emotional control
I just donated to @UNICEFCanada to provide children with life-saving vaccines, nutrition, safe water, healthcare and education. Join me and donate today:	1	i just donated to unicefcanada to provide children with lifesaving vaccines nutrition safe water healthcare and education join me and donate today
Children need important nutrients to be strong and healthy as they grow and develop. #Toonies4Tummies is proud to support local Student Nutrition Programs across Canada by filling hungry tummies with proper nutrients.	1	children need important nutrients to be strong and healthy as they grow and develop tooniestummies is proud to support local student nutrition programs across canada by filling hungry tummies with proper nutrients
If it’s really time to stand for the children, how about marching to end child poverty, or substandard housing, or inadequate nutrition ?	0	if its really time to stand for the children how about marching to end child poverty or substandard housing or inadequate nutrition
Did you know? Reducing screen time can lead to improved sleep quality for children, which is essential for their overall health and development. #HealthyHabits #Parenting	0	did you know reducing screen time can lead to improved sleep quality for children which is essential for their overall health and development healthyhabits parenting
Over feeding your child gotta be some type of abuse. With all of the widely spread information on obesity, diabetes, heart problems, and other chronic conditions in children, y’all don’t feel inclined to help your kids be a little healthier?	-1	over feeding your child gotta be some type of abuse with all of the widely spread information on obesity diabetes heart problems and other chronic conditions in children yall dont feel inclined to help your kids be a little healthier
A child should be given eggs and milk in breakfast not the commercial breakfast cereals and fruit juices. Though they are liked by children, daily consumption is sure recipe for future obesity, diabetes and heart diseases. Give traditional breakfast.	0	a child should be given eggs and milk in breakfast not the commercial breakfast cereals and fruit juices though they are liked by children daily consumption is sure recipe for future obesity diabetes and heart diseases give traditional breakfast
This isn't parenting. Kids don't understand nutrition. It is their damn job to shepherd them toward good decisions in life. This is a dereliction of duty by the parents. This will end with childhood diabetes and lifelong health issues.	-1	this isnt parenting kids dont understand nutrition it is their damn job to shepherd them toward good decisions in life this is a dereliction of duty by the parents this will end with childhood diabetes and lifelong health issues
halloween is so stressful for the diabetes community. what if i get low while violently repossessing my candy from all the kids who stole it during the night	-1	halloween is so stressful for the diabetes community what if i get low while violently repossessing my candy from all the kids who stole it during the night
Type 2 diabetes usually appears with no symptoms at all, but as the disease progresses, you may experience some changes in your body. Learn about the symptoms of type 2 diabetes and how they affect, adults, kids, and older people.	0	type diabetes usually appears with no symptoms at all but as the disease progresses you may experience some changes in your body learn about the symptoms of type diabetes and how they affect adults kids and older people
Families of kids and adolescents with or at risk of diabetes may be counseled to follow a healthy dietary pattern strategy, such as the Mediterranean diet, and aim for 60 minutes of moderate to vigorous aerobic activity per day to reduce obesity,	0	families of kids and adolescents with or at risk of diabetes may be counseled to follow a healthy dietary pattern strategy such as the mediterranean diet and aim for minutes of moderate to vigorous aerobic activity per day to reduce obesity
Childhood obesity is on a rise and it is being hidden under “chubby child”. We can still end #childhoodobesity using these mwasures out of the many. Let the kids be kids and have ample play time while reducing screen time on the other hand.	0	childhood obesity is on a rise and it is being hidden under "chubby child" we can still end childhoodobesity using these mwasures out of the many let the kids be kids and have ample play time while reducing screen time on the other hand
How do you balance screen time and educational content for your children? Comment your answers below😁	0	how do you balance screen time and educational content for your children comment your answers below emoji cara radiante con ojos sonrientes emoji
Schools should teach math, language arts, social studies, real science, basic life skills, reading, have physical exercise, the arts, recess, put the phones up, say The Pledge-this is America, and stop putting this stuff in front of CHILDREN! They are trying to normalize it. STOP	-1	schools should teach math language arts social studies real science basic life skills reading have physical exercise the arts recess put the phones up say the pledgethis is america and stop putting this stuff in front of children they are trying to normalize it stop
Did you know?All children from Reception to Year 6 are provided with individual skipping ropes to promote physical exercise whilst having fun during unstructured times. We have lots of fun challenges the children can take part in!	1	did you knowall children from reception to year are provided with individual skipping ropes to promote physical exercise whilst having fun during unstructured times we have lots of fun challenges the children can take part in
Punitive approaches to behaviour management in schools, including exclusions, suspensions and parental fines for non-attendance, are damaging to children\u2019s mental health, a year-long inquiry has concluded.	-1	punitive approaches to behaviour management in schools including exclusions suspensions and parental fines for nonattendance are damaging to children s mental health a yearlong inquiry has concluded
Excellent step by Norway defining child to age 18, mandatory regulations and presumably including digital marketing: Norway to ban unhealthy food adverts aimed at kids	1	excellent step by norway defining child to age mandatory regulations and presumably including digital marketing norway to ban unhealthy food adverts aimed at kids
Efforts to prevent depression [in children] might ultimately need to demand less of teachers and kids, and focus more on poverty, violence, homelessness, food insecurity & other structural problems that affect children\u2019s mental health.	1	efforts to prevent depression in children might ultimately need to demand less of teachers and kids and focus more on poverty violence homelessness food insecurity other structural problems that affect children s mental health
I'm uneasy about the use of drugs for weight loss. It only takes minor lifestyle changes to get weight under control. I see a lot of men carrying more weight than they should and it's primarily because they drink too much alcohol and they eat too much food. If they're not willing\u2026	-1	im uneasy about the use of drugs for weight loss it only takes minor lifestyle changes to get weight under control i see a lot of men carrying more weight than they should and its primarily because they drink too much alcohol and they eat too much food if theyre not willing
Germany is the only country in the world where a single mom goes into a supermarket with her 6y old son & gets verbally attacked in front of her child by a vegan guy for saying something negative about vegan food (to her son obviously).	-1	germany is the only country in the world where a single mom goes into a supermarket with her y old son gets verbally attacked in front of her child by a vegan guy for saying something negative about vegan food to her son obviously
I don’t think my family realized how the pressure to clean a plate as a kid lead to overeating as an adult	-1	i dont think my family realized how the pressure to clean a plate as a kid lead to overeating as an adult
Okay I’ll just say: Stop having hella kids, stop overeating, stop not recycling, and stop littering. Our planet is dying	-1	okay ill just say stop having hella kids stop overeating stop not recycling and stop littering our planet is dying
when my kid is being picky/barely eating i can always rely on.....mini corn dogs 🤣🤣😇😇	1	when my kid is being pickybarely eating i can always rely onmini corn dogs emoji cara revolviéndose de la risa emoji emoji cara revolviéndose de la risa emoji emoji cara sonriendo con aureola emoji emoji cara sonriendo con aureola emoji
